# Supplementary material for: Proteomics analysis reveals differential acclimation of coastal and oceanic Synechococcus to climate warming and iron limitation
Source: Front Microbiol. 2024 Feb 20;15:1323499. doi: 10.3389/fmicb.2024.1323499 (PMC10912551; doi:10.3389/fmicb.2024.1323499)
Supplement: Supplementary file 1 [file Table_1.XLSX]

## Sheet: YX04-1
Supplementary Table 1
Sheet 1: YX04-1 trimmed protein abundance dataset
KO	KO Name	BLAST	27L1	27L2	27L3	30L1	30L2	30L3	27R1	27R2	27R3	30R1	30R2	30R3
K00003	homoserine dehydrogenase	homoserine dehydrogenase	3.5879	0	0	0	0	0	16.957	12.963	17.589	19.246	20.959	15.464
K00030	isocitrate dehydrogenase (NAD+)	NADP-dependent isocitrate dehydrogenase	17.939	20.577	3.4531	14.783	8.4554	21.474	29.675	29.167	32.979	33.681	34.059	32.033
K00033	6-phosphogluconate dehydrogenase	NADP-dependent phosphogluconate dehydrogenase	5.3818	1.7893	0	4.9277	0	0	16.957	14.043	19.787	9.6231	20.086	9.9412
K00036	glucose-6-phosphate 1-dehydrogenase	glucose-6-phosphate dehydrogenase	14.351	11.63	0	8.8698	0	17.569	19.077	10.803	17.589	9.6231	17.466	11.046
K00052	3-isopropylmalate dehydrogenase	3-isopropylmalate dehydrogenase	3.5879	0	0	0	0	0	13.778	17.284	13.192	17.322	16.593	17.673
K00053	ketol-acid reductoisomerase	ketol-acid reductoisomerase	17.939	16.998	14.964	16.754	18.119	16.593	42.393	48.612	43.972	52.927	51.525	44.183
K00058	D-3-phosphoglycerate dehydrogenase / 2-oxoglutarate reductase	phosphoglycerate dehydrogenase	42.157	40.259	25.323	26.61	32.614	34.162	58.29	51.853	56.064	55.814	52.398	57.438
K00059	3-oxoacyl- reductase	3-oxoacyl-[acyl-carrier-protein] reductase	8.0727	8.0518	0	0	0	0	11.658	12.963	9.8937	12.51	13.099	15.464
K00067	dTDP-4-dehydrorhamnose reductase	dTDP-4-dehydrorhamnose reductase	0	0	0	0	0	0	3.1795	3.2408	0	2.8869	3.4932	0
K00088	IMP dehydrogenase	GuaB3 family IMP dehydrogenase-related protein	30.497	30.418	18.417	35.479	33.822	42.947	62.53	57.254	65.958	64.475	63.751	61.856
K00091	dihydroflavonol-4-reductase	NAD(P)-dependent oxidoreductase	0	0	0	0	0	0	6.3589	5.4013	4.3972	5.7738	6.1131	5.5229
K00099	1-deoxy-D-xylulose-5-phosphate reductoisomerase	1-deoxy-D-xylulose-5-phosphate reductoisomerase	0	0	0	0	0	0	4.2393	4.3211	0	3.8492	4.3665	2.2092
K00133	aspartate-semialdehyde dehydrogenase	aspartate-semialdehyde dehydrogenase	17.939	16.998	9.2084	13.798	8.4554	22.45	16.957	18.365	16.489	25.982	26.199	19.882
K00134	glyceraldehyde 3-phosphate dehydrogenase (phosphorylating)	MULTISPECIES: type I glyceraldehyde-3-phosphate dehydrogenase	112.12	113.62	123.16	100.52	103.88	115.18	84.786	84.261	95.639	81.796	72.484	89.471
K00145	N-acetyl-gamma-glutamyl-phosphate reductase	N-acetyl-gamma-glutamyl-phosphate reductase	0	0	0	0	0	0	6.3589	5.4013	3.2979	3.8492	5.2398	3.3137
K00147	glutamate-5-semialdehyde dehydrogenase	glutamate-5-semialdehyde dehydrogenase	0	0	0	0	0	0	7.4188	6.4816	10.993	8.6608	7.8597	3.3137
K00161	pyruvate dehydrogenase E1 component alpha subunit	pyruvate dehydrogenase (acetyl-transferring) E1 component subunit alpha	5.3818	6.2625	0	0	0	0	18.017	18.365	19.787	16.359	19.213	14.359
K00162	pyruvate dehydrogenase E1 component beta subunit	alpha-ketoacid dehydrogenase subunit beta	0	0	0	0	0	0	6.3589	7.5619	8.7944	4.8115	6.1131	4.4183
K00208	enoyl- reductase I	enoyl-ACP reductase FabI	54.715	49.205	49.495	50.262	42.277	65.397	42.393	37.809	39.575	32.718	32.312	41.974
K00215	4-hydroxy-tetrahydrodipicolinate reductase	4-hydroxy-tetrahydrodipicolinate reductase	0	0	0	0	0	0	3.1795	3.2408	4.3972	4.8115	2.6199	0
K00218	protochlorophyllide reductase	protochlorophyllide reductase	16.145	16.998	13.813	15.769	15.703	15.617	16.957	22.686	17.589	20.208	17.466	18.778
K00228	coproporphyrinogen III oxidase	oxygen-dependent coproporphyrinogen oxidase	10.764	10.736	8.0573	10.841	10.871	8.7846	33.914	32.408	35.177	35.605	33.185	28.719
K00254	dihydroorotate dehydrogenase	quinone-dependent dihydroorotate dehydrogenase	0	3.5786	0	0	0	0	11.658	10.803	13.192	13.472	11.353	12.15
K00259	alanine dehydrogenase	alanine dehydrogenase	0	0	0	0	0	0	5.2991	4.3211	4.3972	5.7738	4.3665	3.3137
K00284	glutamate synthase (ferredoxin)	glutamate synthase large subunit	7.1757	7.1571	0	0	0	0	25.436	19.445	35.177	25.02	29.692	19.882
K00324	H+-translocating NAD(P) transhydrogenase subunit alpha	Re/Si-specific NAD(P)(+) transhydrogenase subunit alpha	11.661	7.1571	0	8.8698	0	0	21.196	20.525	23.085	25.982	22.706	15.464
K00341	NADH-quinone oxidoreductase subunit L	NAD(P)H-quinone oxidoreductase subunit 5	9.8666	8.0518	0	0	0	0	4.2393	4.3211	5.4965	5.7738	6.1131	6.6275
K00366	ferredoxin-nitrite reductase	ferredoxin--nitrite reductase	40.364	44.732	24.172	20.696	19.327	13.665	92.205	97.224	104.43	102	89.95	102.73
K00382	dihydrolipoamide dehydrogenase	dihydrolipoyl dehydrogenase	20.63	24.155	12.662	26.61	18.119	28.306	36.034	37.809	38.475	41.379	41.918	41.974
K00383	glutathione reductase (NADPH)	glutathione-disulfide reductase	0	0	0	7.8843	8.4554	4.8803	6.3589	5.4013	5.4965	11.548	10.48	11.046
K00384	thioredoxin reductase (NADPH)	FAD-dependent oxidoreductase;thioredoxin-disulfide reductase	0	1.7893	0	0	0	0	7.4188	4.3211	6.5958	2.8869	6.9864	3.3137
K00390	phosphoadenosine phosphosulfate reductase	phosphoadenylyl-sulfate reductase	0	0	0	0	0	0	0	0	2.1986	1.9246	3.4932	4.4183
K00392	sulfite reductase (ferredoxin)	MAG: sulfite reductase subunit beta	0	4.4732	0	0	0	0	19.077	17.284	23.085	17.322	22.706	14.359
K00423	L-ascorbate oxidase	multicopper oxidase domain-containing protein	0	0	0	0	0	0	4.2393	5.4013	5.4965	0	0	0
K00432	glutathione peroxidase	glutathione peroxidase	11.661	12.525	9.2084	10.841	0	10.737	10.598	9.7224	9.8937	7.6985	8.733	9.9412
K00514	zeta-carotene desaturase	9,9'-di-cis-zeta-carotene desaturase	0	0	0	0	0	0	8.4786	6.4816	6.5958	10.585	13.099	9.9412
K00518	nickel superoxide dismutase	MULTISPECIES: superoxide dismutase, Ni	48.436	43.837	47.193	46.32	42.277	38.067	37.094	37.809	38.475	32.718	32.312	37.556
K00600	glycine hydroxymethyltransferase	serine hydroxymethyltransferase	11.661	14.314	0	12.812	14.495	11.713	40.273	38.89	41.773	43.304	34.932	37.556
K00602	phosphoribosylaminoimidazolecarboxamide formyltransferase / IMP cyclohydrolase	MAG: bifunctional phosphoribosylaminoimidazolecarboxamide formyltransferase/IMP cyclohydrolase	6.2788	6.2625	5.7552	3.9422	0	4.8803	27.555	27.007	25.284	35.605	36.678	32.033
K00605	aminomethyltransferase	glycine cleavage system aminomethyltransferase GcvT	0	0	0	0	0	0	6.3589	2.1605	4.3972	0	2.6199	0
K00611	ornithine carbamoyltransferase	ornithine carbamoyltransferase	8.9697	10.736	0	10.841	7.2475	9.7607	6.3589	6.4816	7.6951	7.6985	6.9864	6.6275
K00615	transketolase	transketolase	22.424	22.366	14.964	8.8698	8.4554	5.8564	71.008	63.736	72.553	59.663	62.877	53.02
K00616	transaldolase	transaldolase	43.951	33.996	28.776	36.465	28.99	42.947	32.854	29.167	29.681	30.794	27.072	24.301
K00619	amino-acid N-acetyltransferase	GNAT family N-acetyltransferase	0	0	0	1.9711	0	4.8803	0	0	0	0	5.2398	0
K00627	pyruvate dehydrogenase E2 component (dihydrolipoamide acetyltransferase)	2-oxo acid dehydrogenase subunit E2	18.836	17.893	9.2084	9.8554	0	11.713	24.376	25.926	28.582	26.945	27.946	23.196
K00640	serine O-acetyltransferase	serine O-acetyltransferase	0	0	0	0	0	0	5.2991	5.4013	6.5958	3.8492	5.2398	3.3137
K00645	S-malonyltransferase	ACP S-malonyltransferase	0	4.4732	0	0	0	0	11.658	15.124	12.092	10.585	11.353	12.15
K00648	3-oxoacyl- synthase III	ketoacyl-ACP synthase III	8.0727	9.8411	0	10.841	7.2475	0	20.137	14.043	15.39	18.284	18.339	16.569
K00677	UDP-N-acetylglucosamine acyltransferase	acyl-ACP--UDP-N-acetylglucosamine O-acyltransferase	0	2.6839	0	0	0	0	8.4786	6.4816	8.7944	6.7362	6.9864	6.6275
K00688	glycogen phosphorylase	glycogen/starch/alpha-glucan family phosphorylase	2.6909	2.6839	0	8.8698	2.4158	8.7846	0	0	0	0	2.6199	0
K00700	1,4-alpha-glucan branching enzyme	1,4-alpha-glucan branching protein GlgB	11.661	7.1571	0	12.812	0	13.665	10.598	14.043	14.291	12.51	12.226	13.255
K00703	starch synthase	glycogen synthase GlgA	7.1757	5.3678	3.4531	6.8988	8.4554	9.7607	36.034	29.167	39.575	32.718	33.185	36.451
K00705	4-alpha-glucanotransferase	4-alpha-glucanotransferase	4.4848	4.4732	0	0	0	0	7.4188	6.4816	7.6951	3.8492	4.3665	3.3137
K00759	adenine phosphoribosyltransferase	adenine phosphoribosyltransferase	7.1757	5.3678	3.4531	4.9277	0	7.8086	11.658	10.803	9.8937	10.585	13.099	16.569
K00762	orotate phosphoribosyltransferase	orotate phosphoribosyltransferase	7.1757	5.3678	8.0573	8.8698	6.0396	6.8325	6.3589	7.5619	6.5958	5.7738	6.9864	7.732
K00764	amidophosphoribosyltransferase	amidophosphoribosyltransferase	0	0	0	0	0	0	4.2393	3.2408	4.3972	7.6985	7.8597	6.6275
K00766	anthranilate phosphoribosyltransferase	anthranilate phosphoribosyltransferase family protein;anthranilate phosphoribosyltransferase	4.4848	0	0	0	0	0	19.0768	14.0435	17.5888	22.133	18.3393	11.0458
K00772	5'-methylthioadenosine phosphorylase	S-methyl-5'-thioadenosine phosphorylase	0	0	0	0	0	0	4.2393	0	3.2979	0	0	0
K00789	S-adenosylmethionine synthetase	MAG: methionine adenosyltransferase	15.248	16.998	16.115	16.754	20.535	19.521	22.256	20.525	18.688	22.133	19.213	22.092
K00797	spermidine synthase	polyamine aminopropyltransferase	0	0	0	0	0	0	5.2991	4.3211	2.1986	4.8115	3.4932	4.4183
K00800	3-phosphoshikimate 1-carboxyvinyltransferase	3-phosphoshikimate 1-carboxyvinyltransferase	0	3.5786	0	0	0	0	12.718	18.365	13.192	16.359	13.973	12.15
K00812	aspartate aminotransferase	pyridoxal phosphate-dependent aminotransferase	0	0	0	0	0	0	8.4786	8.6421	9.8937	8.6608	9.6063	9.9412
K00820	glutamine---fructose-6-phosphate transaminase (isomerizing)	glutamine--fructose-6-phosphate transaminase (isomerizing)	0	0	0	0	0	0	5.2991	3.2408	7.6951	1.9246	4.3665	2.2092
K00821	acetylornithine/N-succinyldiaminopimelate aminotransferase	aspartate aminotransferase family protein	0	0	0	0	0	0	4.2393	5.4013	0	6.7362	8.733	5.5229
K00826	branched-chain amino acid aminotransferase	branched-chain amino acid transaminase	18.836	19.682	2.3021	7.8843	0	3.9043	16.957	12.963	10.993	13.472	17.466	15.464
K00830	alanine-glyoxylate transaminase / serine-glyoxylate transaminase / serine-pyruvate transaminase	aminotransferase class V-fold PLP-dependent enzyme	20.63	23.261	11.51	15.769	3.6238	9.7607	16.957	17.284	16.489	14.435	13.099	14.359
K00833	adenosylmethionine---8-amino-7-oxononanoate aminotransferase	adenosylmethionine--8-amino-7-oxononanoate transaminase	0	0	0	0	0	0	5.2991	4.3211	4.3972	3.8492	6.9864	0
K00855	phosphoribulokinase	phosphoribulokinase	50.23	50.1	58.704	70.959	82.138	91.75	44.513	48.612	45.071	46.191	55.891	49.706
K00856	adenosine kinase	adenosine kinase	3.5879	0	0	0	0	0	12.718	8.6421	10.993	11.548	13.099	9.9412
K00858	NAD+ kinase	MULTISPECIES: NAD(+) kinase	0	0	0	0	0	0	3.1795	4.3211	4.3972	4.8115	2.6199	2.2092
K00860	adenylylsulfate kinase	adenylyl-sulfate kinase	13.455	9.8411	2.3021	7.8843	8.4554	8.7846	15.897	21.605	19.787	20.208	20.959	22.092
K00872	homoserine kinase	homoserine kinase	0	0	0	0	0	0	8.4786	8.6421	9.8937	7.6985	8.733	9.9412
K00873	pyruvate kinase	pyruvate kinase	0	0	0	0	0	0	12.718	12.963	12.092	13.472	13.099	11.046
K00927	phosphoglycerate kinase	phosphoglycerate kinase	61.891	63.52	61.006	73.915	80.93	81.99	101.74	104.79	108.83	100.08	96.063	113.77
K00930	acetylglutamate kinase	acetylglutamate kinase	0	0	0	0	0	0	4.2393	6.4816	5.4965	6.7362	8.733	4.4183
K00939	adenylate kinase	adenylate kinase	2.6909	0	0	0	0	0	3.1795	4.3211	3.2979	4.8115	1.7466	5.5229
K00940	nucleoside-diphosphate kinase	MULTISPECIES: nucleoside-diphosphate kinase	78.933	67.993	43.74	69.973	38.653	52.708	21.196	22.686	19.787	16.359	13.973	24.301
K00948	ribose-phosphate pyrophosphokinase	ribose-phosphate pyrophosphokinase	0	0	0	0	0	0	0	0	3.2979	2.8869	4.3665	0
K00958	sulfate adenylyltransferase	sulfate adenylyltransferase	7.1757	8.0518	0	5.9132	6.0396	4.8803	9.5384	9.7224	10.993	11.548	13.099	8.8366
K00962	polyribonucleotide nucleotidyltransferase	polyribonucleotide nucleotidyltransferase	44.848	41.153	21.87	35.479	31.406	35.138	130.36	122.07	146.21	118.36	116.15	111.56
K00973	glucose-1-phosphate thymidylyltransferase	glucose-1-phosphate thymidylyltransferase RfbA	0	0	0	0	0	0	8.4786	8.6421	8.7944	6.7362	7.8597	6.6275
K00975	glucose-1-phosphate adenylyltransferase	glucose-1-phosphate adenylyltransferase	30.497	32.207	20.719	56.176	55.564	78.086	37.094	34.568	37.376	25.02	28.819	33.137
K00979	3-deoxy-manno-octulosonate cytidylyltransferase (CMP-KDO synthetase)	3-deoxy-manno-octulosonate cytidylyltransferase	0	0	0	0	0	0	5.2991	5.4013	4.3972	6.7362	6.1131	4.4183
K00989	ribonuclease PH	ribonuclease PH	0	0	0	0	0	0	3.1795	4.3211	4.3972	5.7738	6.9864	3.3137
K01057	6-phosphogluconolactonase	6-phosphogluconolactonase	3.5879	0	0	0	0	0	4.2393	5.4013	4.3972	3.8492	2.6199	3.3137
K01082	3'(2'), 5'-bisphosphate nucleotidase	3'(2'),5'-bisphosphate nucleotidase CysQ	2.6909	2.6839	0	0	0	0	7.4188	9.7224	7.6951	9.6231	8.733	7.732
K01134	arylsulfatase A	arylsulfatase	50.23	51.889	52.948	34.494	19.327	25.378	39.213	42.13	38.475	33.681	37.552	33.137
K01214	isoamylase	glycogen debranching protein GlgX	0	0	0	0	0	0	3.1795	2.1605	4.3972	0	2.6199	0
K01251	adenosylhomocysteinase	adenosylhomocysteinase	7.1757	9.8411	0	2.9566	0	0	26.496	29.167	30.78	26.945	26.199	17.673
K01255	leucyl aminopeptidase	leucyl aminopeptidase	0	3.5786	0	0	0	1.9521	15.897	11.883	12.092	11.548	13.973	13.255
K01256	aminopeptidase N	aminopeptidase N	0	0	0	0	0	0	0	0	2.1986	3.8492	2.6199	0
K01265	methionyl aminopeptidase	type I methionyl aminopeptidase	2.6909	5.3678	0	3.9422	0	0	8.4786	10.803	8.7944	6.7362	8.733	5.5229
K01358	ATP-dependent Clp protease, protease subunit	MULTISPECIES: ATP-dependent Clp endopeptidase proteolytic subunit ClpP;ATP-dependent Clp endopeptidase proteolytic subunit ClpP;MULTISPECIES: ATP-dependent Clp protease proteolytic subunit;Endopeptidase Clp	61.8906	54.5732	37.985	16.754	8.4554	26.354	47.692	49.692	37.376	47.1535	50.6511	58.5429
K01414	oligopeptidase A	M3 family metallopeptidase	0	0	0	0	0	0	0	4.3211	4.3972	0	2.6199	0
K01428	urease subunit alpha	urease subunit alpha	8.0727	10.736	3.4531	5.9132	7.2475	2.9282	18.017	18.365	18.688	16.359	16.593	16.569
K01451	hippurate hydrolase	amidohydrolase	0	0	0	0	0	0	2.1196	2.1605	3.2979	2.8869	2.6199	2.2092
K01491	methylenetetrahydrofolate dehydrogenase (NADP+) / methenyltetrahydrofolate cyclohydrolase	Methylenetetrahydrofolate dehydrogenase (NADP+)	0	0	0	0	0	0	5.2991	5.4013	5.4965	7.6985	6.1131	5.5229
K01494	dCTP deaminase	MULTISPECIES: dCTP deaminase	0	0	0	0	0	0	0	0	0	3.8492	3.4932	0
K01495	GTP cyclohydrolase IA	GTP cyclohydrolase I	6.2788	5.3678	0	0	0	0	8.4786	7.5619	7.6951	12.51	8.733	7.732
K01507	inorganic pyrophosphatase	inorganic diphosphatase	11.661	11.63	6.9063	11.826	8.4554	11.713	29.675	33.488	30.78	27.907	31.4386	29.824
K01519	XTP/dITP diphosphohydrolase	RdgB/HAM1 family non-canonical purine NTP pyrophosphatase;non-canonical purine NTP pyrophosphatase	0	0	0	0	0	0	5.2991	0	4.3972	3.8492	4.3665	3.3137
K01524	exopolyphosphatase / guanosine-5'-triphosphate,3'-diphosphate pyrophosphatase	Ppx/GppA family phosphatase	0	0	0	0	0	0	9.5384	8.6421	4.3972	12.51	11.353	6.6275
K01585	arginine decarboxylase	biosynthetic arginine decarboxylase	0	1.7893	0	0	0	0	2.1196	4.3211	3.2979	2.8869	6.9864	0
K01586	diaminopimelate decarboxylase	diaminopimelate decarboxylase	0	0	0	0	0	0	10.598	11.883	10.993	10.585	7.8597	5.5229
K01595	phosphoenolpyruvate carboxylase	phosphoenolpyruvate carboxylase	0	2.6839	0	0	0	0	22.256	23.766	32.979	28.869	31.439	19.882
K01599	uroporphyrinogen decarboxylase	uroporphyrinogen decarboxylase	0	0	0	0	0	2.9282	29.675	25.926	26.383	26.945	29.692	32.033
K01601	ribulose-bisphosphate carboxylase large chain	MULTISPECIES: form I ribulose bisphosphate carboxylase large subunit	70.86	92.148	50.646	85.742	101.47	99.559	84.786	86.421	92.341	81.796	85.583	89.471
K01602	ribulose-bisphosphate carboxylase small chain	MULTISPECIES: ribulose bisphosphate carboxylase small subunit	0	22.366	0	19.711	0	20.497	14.838	21.605	18.688	16.359	17.466	18.778
K01609	indole-3-glycerol phosphate synthase	indole-3-glycerol phosphate synthase TrpC	0	0	0	0	0	0	7.4188	4.3211	6.5958	5.7738	5.2398	4.4183
K01624	fructose-bisphosphate aldolase, class II	fructose-bisphosphate aldolase class II	63.685	62.625	67.912	76.872	79.723	87.846	69.948	78.859	75.851	78.909	75.977	93.889
K01626	3-deoxy-7-phosphoheptulonate synthase	3-deoxy-7-phosphoheptulonate synthase	0	0	0	0	0	0	0	2.1605	0	2.8869	4.3665	0
K01627	2-dehydro-3-deoxyphosphooctonate aldolase (KDO 8-P synthase)	3-deoxy-8-phosphooctulonate synthase	2.6909	0	0	0	0	0	15.897	16.204	14.291	16.359	14.846	12.15
K01647	citrate synthase	citrate synthase	0	3.5786	0	0	0	0	7.4188	9.7224	9.8937	9.6231	9.6063	12.15
K01649	2-isopropylmalate synthase	2-isopropylmalate synthase	0	0	0	0	0	0	7.4188	8.6421	13.192	13.472	13.099	6.6275
K01652	acetolactate synthase I/II/III large subunit	MAG: biosynthetic-type acetolactate synthase large subunit	0	0	0	0	0	0	9.5384	5.4013	7.6951	4.8115	5.2398	4.4183
K01653	acetolactate synthase I/III small subunit	MULTISPECIES: acetolactate synthase small subunit	0	0	0	0	0	0	4.2393	4.3211	0	1.9246	2.6199	3.3137
K01657	anthranilate synthase component I	anthranilate synthase component I family protein	0	0	0	0	0	0	3.1795	2.1605	2.1986	6.7362	9.6063	0
K01658	anthranilate synthase component II	gamma-glutamyl-gamma-aminobutyrate hydrolase family protein	0	0	0	0	0	0	3.1795	3.2408	0	3.8492	0	3.3137
K01661	naphthoate synthase	1,4-dihydroxy-2-naphthoyl-CoA synthase	0	0	0	0	0	0	0	0	3.2979	6.7362	4.3665	3.3137
K01662	1-deoxy-D-xylulose-5-phosphate synthase	1-deoxy-D-xylulose-5-phosphate synthase	0	1.7893	0	0	0	0	4.2393	5.4013	5.4965	5.7738	5.2398	6.6275
K01682	aconitate hydratase 2 / 2-methylisocitrate dehydratase	bifunctional aconitate hydratase 2/2-methylisocitrate dehydratase	0	0	0	0	0	0	13.778	12.963	10.993	7.6985	12.226	5.5229
K01687	dihydroxy-acid dehydratase	MAG: dihydroxy-acid dehydratase	14.351	13.42	0	9.8554	10.871	13.665	19.077	20.525	23.085	18.284	20.086	20.987
K01689	enolase	phosphopyruvate hydratase	43.054	50.995	52.948	53.219	57.98	58.564	47.692	55.094	47.27	59.663	59.384	61.856
K01693	imidazoleglycerol-phosphate dehydratase	imidazoleglycerol-phosphate dehydratase HisB	5.3818	7.1571	3.4531	6.8988	3.6238	5.8564	0	0	0	0	0	0
K01696	tryptophan synthase beta chain	tryptophan synthase subunit beta	0	0	0	0	0	0	12.718	10.803	13.192	10.585	7.8597	6.6275
K01698	porphobilinogen synthase	porphobilinogen synthase	14.351	16.998	3.4531	10.841	3.6238	11.713	23.316	22.686	19.787	17.322	21.832	15.464
K01702	3-isopropylmalate dehydratase	3-isopropylmalate dehydratase large subunit	0	0	0	0	0	0	2.1196	0	3.2979	3.8492	3.4932	0
K01710	dTDP-glucose 4,6-dehydratase	dTDP-glucose 4,6-dehydratase	0	0	0	0	0	0	6.3589	0	4.3972	2.8869	4.3665	0
K01714	4-hydroxy-tetrahydrodipicolinate synthase	4-hydroxy-tetrahydrodipicolinate synthase	5.3818	7.1571	0	3.9422	0	3.9043	8.4786	8.6421	8.7944	8.6608	12.226	9.9412
K01725	cyanate lyase	cyanate hydratase	13.455	10.736	18.417	9.8554	0	11.713	6.3589	6.4816	6.5958	7.6985	6.1131	8.8366
K01733	threonine synthase	MAG: threonine synthase	8.9697	6.2625	0	2.9566	2.4158	1.9521	13.778	15.124	15.39	17.322	13.973	12.15
K01735	3-dehydroquinate synthase	3-dehydroquinate synthase	0	0	0	0	0	0	7.4188	5.4013	5.4965	6.7362	7.8597	6.6275
K01736	chorismate synthase	chorismate synthase	0	0	0	0	0	0	2.1196	3.2408	6.5958	5.7738	6.1131	3.3137
K01738	cysteine synthase	MULTISPECIES: cysteine synthase A	35.879	38.47	32.229	46.32	48.317	48.803	58.29	60.495	43.972	59.663	41.918	50.811
K01749	hydroxymethylbilane synthase	hydroxymethylbilane synthase	24.218	23.261	19.568	18.725	21.743	20.497	41.333	39.97	38.475	36.568	33.185	33.137
K01754	threonine dehydratase	threonine ammonia-lyase, biosynthetic	0	0	0	0	0	0	0	0	2.1986	3.8492	3.4932	0
K01755	argininosuccinate lyase	argininosuccinate lyase	0	0	0	0	0	0	5.2991	7.5619	4.3972	6.7362	8.733	5.5229
K01756	adenylosuccinate lyase	adenylosuccinate lyase	5.3818	6.2625	0	2.9566	0	0	18.017	14.043	15.39	18.284	19.213	17.673
K01772	protoporphyrin/coproporphyrin ferrochelatase	ferrochelatase	43.054	37.575	52.948	32.523	24.158	38.067	15.897	14.043	15.39	11.548	13.099	16.569
K01778	diaminopimelate epimerase	diaminopimelate epimerase	0	0	0	0	0	0	7.4188	5.4013	5.4965	6.7362	7.8597	5.5229
K01783	ribulose-phosphate 3-epimerase	ribulose-phosphate 3-epimerase	4.4848	0	0	0	0	0	8.4786	7.5619	5.4965	4.8115	7.8597	9.9412
K01784	UDP-glucose 4-epimerase	NAD-dependent epimerase/dehydratase family protein	8.0727	8.0518	0	0	0	4.8803	11.658	11.883	12.092	10.585	16.593	11.046
K01791	UDP-N-acetylglucosamine 2-epimerase (non-hydrolysing)	MAG: UDP-N-acetylglucosamine 2-epimerase (non-hydrolyzing)	6.2788	7.1571	0	0	0	4.8803	15.897	10.803	15.39	15.397	16.593	17.673
K01803	triosephosphate isomerase (TIM)	triose-phosphate isomerase	0	0	0	0	0	0	7.4188	12.963	10.993	14.435	14.846	7.732
K01807	ribose 5-phosphate isomerase A	ribose-5-phosphate isomerase RpiA	17.939	18.787	16.115	17.74	14.495	18.545	23.316	20.525	19.787	21.171	20.086	23.196
K01810	glucose-6-phosphate isomerase	glucose-6-phosphate isomerase	43.951	35.786	28.776	22.667	20.535	28.306	42.393	47.532	42.873	39.455	43.665	45.288
K01814	phosphoribosylformimino-5-aminoimidazole carboxamide ribotide isomerase	1-(5-phosphoribosyl)-5-[(5-phosphoribosylamino)methylideneamino]imidazole-4-carboxamide isomerase	0	0	0	0	0	0	5.2991	4.3211	5.4965	4.8115	6.1131	0
K01835	phosphoglucomutase	alpha-D-glucose phosphate-specific phosphoglucomutase	3.5879	6.2625	0	0	0	0	25.436	18.365	20.887	18.284	19.213	15.464
K01840	phosphomannomutase	phosphoglucomutase/phosphomannomutase family protein	0	0	0	0	0	0	7.4188	6.4816	5.4965	7.6985	7.8597	3.3137
K01845	glutamate-1-semialdehyde 2,1-aminomutase	glutamate-1-semialdehyde 2,1-aminomutase	29.6	29.523	26.474	26.61	27.782	30.258	26.496	30.247	27.482	30.794	29.692	29.824
K01866	tyrosyl-tRNA synthetase	tyrosine--tRNA ligase	0	0	0	0	0	0	0	4.3211	3.2979	5.7738	3.4932	0
K01868	threonyl-tRNA synthetase	threonine--tRNA ligase	0	0	0	0	0	0	9.5384	11.883	10.993	9.6231	11.353	8.8366
K01869	leucyl-tRNA synthetase	leucine--tRNA ligase	0	0	0	0	0	0	10.598	7.5619	9.8937	16.359	13.973	8.8366
K01870	isoleucyl-tRNA synthetase	isoleucine--tRNA ligase	0	0	0	0	0	0	4.2393	0	3.2979	4.8115	5.2398	0
K01872	alanyl-tRNA synthetase	alanine--tRNA ligase	0	0	0	0	0	0	4.2393	0	2.1986	3.8492	6.1131	0
K01873	valyl-tRNA synthetase	MAG: valine--tRNA ligase	0	0	0	0	0	0	11.658	8.6421	7.6951	14.435	13.973	5.5229
K01874	methionyl-tRNA synthetase	methionine--tRNA ligase	0	0	0	0	0	0	6.3589	4.3211	4.3972	6.7362	6.1131	5.5229
K01875	seryl-tRNA synthetase	serine--tRNA ligase	2.6909	1.7893	0	0	0	0	9.5384	6.4816	12.092	8.6608	9.6063	4.4183
K01876	aspartyl-tRNA synthetase	aspartate--tRNA ligase	3.5879	0	0	0	0	0	11.658	16.204	23.085	25.02	18.339	14.359
K01878	glycyl-tRNA synthetase alpha chain	MULTISPECIES: glycine--tRNA ligase subunit alpha	0	0	0	0	0	0	3.1795	3.2408	0	4.8115	4.3665	0
K01879	glycyl-tRNA synthetase beta chain	glycine--tRNA ligase subunit beta	2.6909	7.1571	0	2.9566	0	0	23.316	23.766	30.78	31.756	30.565	28.719
K01881	prolyl-tRNA synthetase	proline--tRNA ligase	0	0	0	0	0	0	2.1196	2.1605	3.2979	7.6985	7.8597	3.3137
K01885	glutamyl-tRNA synthetase	glutamate--tRNA ligase	3.5879	2.6839	0	0	0	0	11.658	8.6421	14.291	10.585	12.226	7.732
K01887	arginyl-tRNA synthetase	arginine--tRNA ligase	0	0	0	0	0	0	12.718	8.6421	9.8937	6.7362	11.353	3.3137
K01889	phenylalanyl-tRNA synthetase alpha chain	phenylalanine--tRNA ligase subunit alpha	0	0	0	0	0	0	6.3589	5.4013	6.5958	5.7738	6.1131	4.4183
K01890	phenylalanyl-tRNA synthetase beta chain	phenylalanine--tRNA ligase subunit beta	0	0	0	0	0	0	3.1795	0	2.1986	4.8115	6.9864	0
K01892	histidyl-tRNA synthetase	histidine--tRNA ligase	0	0	0	0	0	0	3.1795	0	3.2979	3.8492	5.2398	0
K01895	acetyl-CoA synthetase	acetate--CoA ligase	10.764	8.9464	3.4531	2.9566	0	2.9282	23.316	24.846	29.681	35.605	30.565	24.301
K01897	long-chain acyl-CoA synthetase	AMP-binding protein	4.4848	4.4732	0	0	0	0	8.4786	8.6421	9.8937	11.548	10.48	8.8366
K01921	D-alanine-D-alanine ligase	D-alanine--D-alanine ligase	3.5879	5.3678	0	0	0	0	7.4188	6.4816	12.092	8.6608	6.9864	7.732
K01923	phosphoribosylaminoimidazole-succinocarboxamide synthase	phosphoribosylaminoimidazolesuccinocarboxamide synthase	0	0	0	0	0	0	4.2393	4.3211	5.4965	5.7738	2.6199	3.3137
K01925	UDP-N-acetylmuramoylalanine--D-glutamate ligase	UDP-N-acetylmuramoyl-L-alanine--D-glutamate ligase	0	0	0	0	0	0	3.1795	0	3.2979	3.8492	2.6199	0
K01928	UDP-N-acetylmuramoyl-L-alanyl-D-glutamate--2,6-diaminopimelate ligase	UDP-N-acetylmuramoyl-L-alanyl-D-glutamate--2,6-diaminopimelate ligase	0	0	0	0	0	0	3.1795	0	3.2979	3.8492	2.6199	4.4183
K01937	CTP synthase	CTP synthase	0	0	0	0	0	0	6.3589	7.5619	6.5958	8.6608	8.733	0
K01939	adenylosuccinate synthase	adenylosuccinate synthase	0	0	0	0	0	0	13.778	15.124	20.887	22.133	20.086	14.359
K01940	argininosuccinate synthase	argininosuccinate synthase	5.3818	5.3678	0	0	0	0	23.316	23.766	20.887	28.869	25.326	26.51
K01945	phosphoribosylamine---glycine ligase	phosphoribosylamine--glycine ligase	0	0	0	0	0	0	7.4188	7.5619	10.993	12.51	13.973	13.255
K01951	GMP synthase (glutamine-hydrolysing)	glutamine-hydrolyzing GMP synthase	1.7939	0	0	0	0	0	8.4786	6.4816	6.5958	6.7362	8.733	7.732
K01955	carbamoyl-phosphate synthase large subunit	carbamoyl-phosphate synthase large subunit	0	0	0	0	0	0	8.4786	9.7224	14.291	20.208	18.339	7.732
K01961	acetyl-CoA carboxylase, biotin carboxylase subunit	acetyl-CoA carboxylase biotin carboxylase subunit	0	0	0	0	0	0	7.4188	7.5619	7.6951	12.51	17.466	5.5229
K01962	acetyl-CoA carboxylase carboxyl transferase subunit alpha	acetyl-CoA carboxylase carboxyltransferase subunit alpha	3.5879	5.3678	0	0	0	0	8.4786	6.4816	6.5958	8.6608	7.8597	3.3137
K01963	acetyl-CoA carboxylase carboxyl transferase subunit beta	acetyl-CoA carboxylase carboxyltransferase subunit beta	0	0	0	0	0	0	4.2393	2.1605	0	1.9246	3.4932	0
K01990	ABC-2 type transport system ATP-binding protein	ATP-binding cassette domain-containing protein	9.8666	6.2625	0	0	0	0	9.5384	10.803	9.8937	11.548	9.6063	9.9412
K01991	polysaccharide biosynthesis/export protein	polysaccharide biosynthesis/export family protein	32.291	28.629	37.985	31.537	33.822	36.115	21.196	18.365	20.887	19.246	20.086	20.987
K02012	iron(III) transport system substrate-binding protein	extracellular solute-binding protein	313.04	310.44	361.43	276.94	231.92	293.8	18.017	20.525	15.39	23.095	22.706	24.301
K02028	polar amino acid transport system ATP-binding protein	amino acid ABC transporter ATP-binding protein	6.2788	4.4732	3.4531	0	0	2.9282	7.4188	3.2408	4.3972	5.7738	6.9864	7.732
K02030	polar amino acid transport system substrate-binding protein	hypothetical protein;transporter substrate-binding domain-containing protein	0	0	0	0	0	0	8.4786	7.5619	4.3972	0	4.3665	2.2092
K02036	phosphate transport system ATP-binding protein	phosphate ABC transporter ATP-binding protein PstB	0	0	0	0	0	0	6.3589	6.4816	5.4965	7.6985	6.1131	3.3137
K02040	phosphate transport system substrate-binding protein	phosphate ABC transporter substrate-binding protein PstS	60.097	52.784	66.761	60.118	55.564	58.564	42.3933	48.6123	39.5749	48.1152	41.0454	48.6013
K02044	phosphonate transport system substrate-binding protein	putative selenate ABC transporter substrate-binding protein	10.764	10.736	8.0573	10.841	0	6.8325	9.5384	7.5619	7.6951	11.548	12.226	12.15
K02065	phospholipid/cholesterol/gamma-HCH transport system ATP-binding protein	ATP-binding cassette domain-containing protein	3.5879	5.3678	0	2.9566	0	2.9282	4.2393	3.2408	4.3972	4.8115	6.1131	5.5229
K02078	acyl carrier protein	phosphopantetheine-binding protein	0	0	0	0	0	0	4.2393	3.2408	0	0	0	4.4183
K02092	allophycocyanin alpha subunit	MULTISPECIES: allophycocyanin	87.006	88.569	124.31	114.32	142.53	119.08	63.589	71.298	70.355	63.512	55.018	69.588
K02093	allophycocyanin beta subunit	MULTISPECIES: allophycocyanin subunit beta	77.139	73.361	103.59	101.51	108.71	110.3	102.8	101.54	85.745	86.608	80.343	90.575
K02094	phycobilisome core linker protein	phycobilisome linker polypeptide	8.9697	9.8411	0	6.8988	0	0	15.897	17.284	17.589	14.435	13.973	17.673
K02095	allophycocyanin-B	allophycocyanin	14.351	14.314	9.2084	9.8554	6.0396	11.713	40.273	36.729	30.78	33.681	34.059	30.928
K02096	phycobilisome core-membrane linker protein	phycobilisome rod-core linker polypeptide	97.769	113.62	90.933	124.18	142.53	142.51	162.15	172.84	167.09	174.18	161.56	192.2
K02097	phycobilisome core component	allophycocyanin subunit beta	6.2788	8.0518	0	9.8554	0	0	19.077	23.766	21.986	21.171	20.086	18.778
K02109	F-type H+-transporting ATPase subunit b	F0F1 ATP synthase subunit B;MULTISPECIES: F0F1 ATP synthase subunit B'	54.715	47.416	69.063	65.046	78.514	60.516	23.316	27.007	23.085	25.982	20.959	23.196
K02111	F-type H+/Na+-transporting ATPase subunit alpha	MULTISPECIES: F0F1 ATP synthase subunit alpha	115.71	123.46	142.73	150.79	187.23	190.33	114.46	119.91	123.12	108.74	99.556	117.09
K02113	F-type H+-transporting ATPase subunit delta	MULTISPECIES: ATP synthase F1 subunit delta	20.63	22.366	18.417	16.754	20.535	23.426	23.316	22.686	15.39	17.322	18.339	18.778
K02114	F-type H+-transporting ATPase subunit epsilon	F0F1 ATP synthase subunit epsilon	14.351	14.314	0	14.783	0	15.617	16.957	15.124	16.489	12.51	13.973	15.464
K02115	F-type H+-transporting ATPase subunit gamma	MULTISPECIES: F0F1 ATP synthase subunit gamma	36.776	37.575	34.531	36.465	43.485	47.827	42.393	38.89	41.773	40.417	39.298	37.556
K02133	F-type H+-transporting ATPase subunit beta	F0F1 ATP synthase subunit beta	173.11	194.14	171.51	196.12	188.44	230.35	136.72	138.27	134.11	120.29	113.53	120.4
K02160	acetyl-CoA carboxylase biotin carboxyl carrier protein	acetyl-CoA carboxylase biotin carboxyl carrier protein	12.558	10.736	18.417	11.826	8.4554	15.617	15.897	12.963	13.192	11.548	10.48	14.359
K02169	malonyl-CoA O-methyltransferase	methyltransferase	0	0	0	0	0	0	4.2393	2.1605	6.5958	2.8869	4.3665	0
K02234	cobalamin biosynthesis protein CobW	GTP-binding protein	0	0	0	0	0	0	3.1795	0	3.2979	2.8869	1.7466	0
K02284	phycocyanin alpha chain	phycocyanin subunit alpha	124.68	120.78	163.45	122.21	138.91	121.03	100.68	105.87	97.837	93.344	96.063	109.35
K02285	phycocyanin beta chain	MULTISPECIES: phycocyanin subunit beta	139.93	165.51	204.89	171.48	161.86	168.86	108.1	106.95	86.844	79.871	74.23	86.157
K02286	phycocyanin-associated rod linker protein	phycobilisome rod-core linker polypeptide	50.23	60.836	39.136	25.624	27.782	21.474	55.111	49.692	53.865	49.078	50.651	48.601
K02290	phycobilisome rod-core linker protein	phycobilisome rod-core linker polypeptide	149.794	161.036	184.171	126.144	135.29	122.01	133.537	136.114	133.015	107.778	113.529	130.344
K02293	15-cis-phytoene desaturase	15-cis-phytoene desaturase	0	0	0	0	0	0	6.3589	0	0	5.7738	12.226	0
K02303	uroporphyrin-III C-methyltransferase	uroporphyrinogen-III C-methyltransferase	0	0	0	0	0	0	4.2393	0	3.2979	3.8492	3.4932	4.4183
K02314	replicative DNA helicase	MULTISPECIES: replicative DNA helicase	0	0	0	0	0	0	3.1795	0	3.2979	1.9246	3.4932	0
K02335	DNA polymerase I	DNA polymerase I	0	0	0	0	0	0	5.2991	0	3.2979	4.8115	0	0
K02338	DNA polymerase III subunit beta	DNA polymerase III subunit beta	0	0	0	0	0	0	14.838	15.124	20.887	18.284	18.339	15.464
K02343	DNA polymerase III subunit gamma/tau	DNA polymerase III subunit gamma/tau	0	0	0	0	0	0	0	0	2.1986	1.9246	5.2398	0
K02355	elongation factor G	elongation factor G	28.703	26.839	26.474	32.523	36.238	53.684	81.606	78.859	89.043	80.834	74.23	74.007
K02356	elongation factor P	MULTISPECIES: elongation factor P	21.527	19.682	24.172	19.711	21.743	21.474	12.718	15.124	9.8937	16.359	14.846	17.673
K02357	elongation factor Ts	translation elongation factor Ts	21.527	18.787	0	22.667	26.574	29.282	36.034	39.97	43.972	38.492	34.059	38.66
K02358	elongation factor Tu	MULTISPECIES: elongation factor Tu	151.59	154.77	128.92	202.04	195.68	215.71	183.35	199.85	206.67	214.59	197.37	198.82
K02372	3-hydroxyacyl- dehydratase	MULTISPECIES: 3-hydroxyacyl-ACP dehydratase FabZ	0	0	0	0	0	0	4.2393	0	0	3.8492	3.4932	0
K02433	aspartyl-tRNA(Asn)/glutamyl-tRNA(Gln) amidotransferase subunit A	Asp-tRNA(Asn)/Glu-tRNA(Gln) amidotransferase subunit GatA	0	0	0	0	0	0	7.4188	4.3211	3.2979	4.8115	6.9864	4.4183
K02434	aspartyl-tRNA(Asn)/glutamyl-tRNA(Gln) amidotransferase subunit B	Asp-tRNA(Asn)/Glu-tRNA(Gln) amidotransferase subunit GatB	12.558	13.42	6.9063	9.8554	8.4554	10.737	30.735	23.766	26.383	26.945	27.072	23.196
K02469	DNA gyrase subunit A	DNA topoisomerase 4 subunit A;DNA gyrase subunit A	10.764	9.8411	4.6042	6.8988	4.8317	4.8803	46.6324	43.2103	48.3691	46.1908	50.651	43.0787
K02470	DNA gyrase subunit B	DNA topoisomerase (ATP-hydrolyzing) subunit B	4.4848	0	0	0	0	0	14.838	16.204	20.887	28.869	23.579	14.359
K02479	two-component system, NarL family, response regulator	response regulator transcription factor	6.2788	1.7893	4.6042	0	0	0	5.2991	5.4013	0	4.8115	4.3665	6.6275
K02492	glutamyl-tRNA reductase	glutamyl-tRNA reductase	0	0	0	0	0	0	3.1795	7.5619	6.5958	5.7738	6.1131	4.4183
K02502	ATP phosphoribosyltransferase regulatory subunit	ATP phosphoribosyltransferase regulatory subunit	3.5879	0	0	2.9566	0	0	8.4786	8.6421	6.5958	10.585	12.226	5.5229
K02518	translation initiation factor IF-1	MULTISPECIES: translation initiation factor IF-1	0	2.6839	0	0	0	0	10.598	12.963	10.993	10.585	11.353	11.046
K02519	translation initiation factor IF-2	translation initiation factor IF-2	1.7939	2.6839	0	0	0	0	26.496	25.926	29.681	32.718	30.565	19.882
K02520	translation initiation factor IF-3	translation initiation factor IF-3	8.0727	9.8411	4.6042	9.8554	7.2475	7.8086	32.854	32.408	30.78	39.455	34.932	35.346
K02536	UDP-3-O- glucosamine N-acyltransferase	UDP-3-O-(3-hydroxymyristoyl)glucosamine N-acyltransferase	3.5879	3.5786	0	0	0	1.9521	10.598	8.6421	9.8937	5.7738	6.1131	5.5229
K02575	MFS transporter, NNP family, nitrate/nitrite transporter	NarK family nitrate/nitrite MFS transporter	26.909	25.945	19.568	24.638	15.703	18.545	19.077	20.525	19.787	23.095	19.213	28.719
K02600	transcription termination/antitermination protein NusA	transcription termination factor NusA	29.6	26.839	20.719	24.638	28.99	27.33	41.333	50.772	50.568	50.04	44.538	47.497
K02601	transcription termination/antitermination protein NusG	transcription termination/antitermination protein NusG	26.012	28.629	29.927	26.61	25.366	27.33	29.675	33.488	29.681	29.832	27.072	32.033
K02634	apocytochrome f	apocytochrome f	8.9697	5.3678	4.6042	6.8988	0	2.9282	9.5384	10.803	10.993	9.6231	12.226	13.255
K02635	cytochrome b6	MULTISPECIES: cytochrome b6	15.248	14.314	20.719	17.74	19.327	18.545	8.4786	8.6421	10.993	7.6985	6.9864	11.046
K02636	cytochrome b6-f complex iron-sulfur subunit	MULTISPECIES: cytochrome b6-f complex iron-sulfur subunit	0	0	0	0	0	0	7.4188	5.4013	5.4965	4.8115	8.733	4.4183
K02637	cytochrome b6-f complex subunit 4	MULTISPECIES: cytochrome b6-f complex subunit IV	27.806	19.682	23.021	28.581	24.158	20.497	0	0	0	5.7738	0	8.8366
K02639	ferredoxin	2Fe-2S iron-sulfur cluster-binding protein;MULTISPECIES: 2Fe-2S iron-sulfur cluster-binding protein	24.218	25.945	48.344	41.393	62.812	46.851	16.9576	20.525	16.489	13.472	12.2266	15.464
K02641	ferredoxin--NADP+ reductase	FAD-binding oxidoreductase	43.054	48.311	47.193	55.19	65.228	60.516	102.8	110.19	101.14	92.382	102.18	97.203
K02650	type IV pilus assembly protein PilA	hypothetical protein	9.8666	5.3678	9.2084	6.8988	0	0	4.2393	4.3211	6.5958	7.6985	8.733	9.9412
K02666	type IV pilus assembly protein PilQ	type IV pilus assembly protein PilQ	8.0727	8.9464	6.9063	0	0	0	16.957	18.365	14.291	8.6608	10.48	8.8366
K02669	twitching motility protein PilT	PilT/PilU family type 4a pilus ATPase;type IV pili twitching motility protein PilT	5.3818	2.6839	0	0	0	0	0	5.4013	6.5958	0	4.3665	0
K02689	photosystem I P700 chlorophyll a apoprotein A1	photosystem I core protein PsaA	26.012	26.839	34.531	53.219	49.525	33.186	22.256	21.605	23.085	19.246	20.086	26.51
K02690	photosystem I P700 chlorophyll a apoprotein A2	photosystem I core protein PsaB	37.673	31.312	33.38	46.32	39.861	30.258	36.034	37.809	35.177	34.643	36.678	49.706
K02691	photosystem I subunit VII	MULTISPECIES: photosystem I iron-sulfur center protein PsaC	24.218	21.471	27.625	27.595	33.822	28.306	29.675	28.087	27.482	27.907	25.326	23.196
K02692	photosystem I subunit II	MULTISPECIES: photosystem I reaction center subunit II	72.654	74.255	62.157	82.785	86.97	65.397	54.051	47.532	47.27	44.266	40.172	56.333
K02693	photosystem I subunit IV	MULTISPECIES: photosystem I reaction center subunit IV	0	0	0	0	0	0	8.4786	11.883	7.6951	10.585	12.226	16.569
K02694	photosystem I subunit III	Photosystem I reaction center subunit III	22.424	16.998	23.021	44.349	22.95	33.186	24.376	23.766	23.085	20.208	19.213	27.614
K02699	photosystem I subunit XI	MULTISPECIES: photosystem I reaction center protein subunit XI	0	0	0	0	0	2.9282	0	19.445	0	15.397	15.719	11.046
K02703	photosystem II P680 reaction center D1 protein	photosystem II q(b) protein	19.733	21.471	14.964	22.667	22.95	22.45	21.196	22.686	25.284	20.208	17.466	23.196
K02704	photosystem II CP47 chlorophyll apoprotein	photosystem II chlorophyll-binding protein CP47	112.12	120.78	103.59	116.29	107.5	101.51	72.068	74.538	74.752	62.55	55.891	74.007
K02705	photosystem II CP43 chlorophyll apoprotein	photosystem II reaction center protein CP43	59.2	60.836	71.365	90.67	101.47	81.99	44.513	45.371	41.773	42.342	41.918	53.02
K02711	photosystem II PsbJ protein	MULTISPECIES: photosystem II reaction center protein J	0	0	0	0	0	0	6.3589	0	0	0	0	0
K02716	photosystem II oxygen-evolving enhancer protein 1	photosystem II manganese stabilizing polypeptide	128.27	119.88	143.88	144.87	153.41	140.55	75.247	84.261	80.249	71.211	74.23	81.739
K02717	photosystem II oxygen-evolving enhancer protein 2	photosystem II reaction center PsbP family protein	14.351	13.42	8.0573	15.769	14.495	15.617	11.658	14.043	9.8937	13.472	11.353	12.15
K02719	photosystem II PsbU protein	MULTISPECIES: photosystem II complex extrinsic protein PsbU	8.0727	8.9464	9.2084	7.8843	6.0396	7.8086	5.2991	8.6421	5.4965	7.6985	6.1131	4.4183
K02720	photosystem II cytochrome c550	photosystem II cytochrome c-550	0	0	0	0	0	0	16.957	14.043	15.39	14.435	13.099	11.046
K02825	pyrimidine operon attenuation protein / uracil phosphoribosyltransferase	bifunctional pyr operon transcriptional regulator/uracil phosphoribosyltransferase PyrR	17.939	20.577	8.0573	11.826	21.743	14.641	12.718	17.284	13.192	13.472	16.593	18.778
K02834	ribosome-binding factor A	30S ribosome-binding factor RbfA	0	2.6839	0	0	0	0	4.2393	3.2408	3.2979	4.8115	3.4932	2.2092
K02836	peptide chain release factor 2	peptide chain release factor 2	0	0	0	0	0	0	4.2393	5.4013	6.5958	8.6608	8.733	2.2092
K02837	peptide chain release factor 3	peptide chain release factor 3	0	0	0	0	0	0	3.1795	4.3211	4.3972	5.7738	8.733	2.2092
K02838	ribosome recycling factor	ribosome recycling factor	47.539	43.837	61.006	55.19	56.772	55.636	26.496	20.525	24.184	20.208	17.466	22.092
K02849	lipopolysaccharide heptosyltransferase III	lipopolysaccharide heptosyltransferase family protein	0	0	0	0	0	0	5.2991	4.3211	6.5958	0	4.3665	0
K02863	large subunit ribosomal protein L1	MULTISPECIES: 50S ribosomal protein L1	42.157	44.732	56.401	61.103	74.891	59.54	43.453	46.451	43.972	47.153	45.411	48.601
K02864	large subunit ribosomal protein L10	MULTISPECIES: 50S ribosomal protein L10	22.424	24.155	34.531	30.552	39.861	30.258	18.017	18.365	18.688	15.397	17.466	20.987
K02867	large subunit ribosomal protein L11	50S ribosomal protein L11	17.042	17.893	23.021	20.696	28.99	22.45	24.376	24.846	24.184	23.095	18.339	24.301
K02871	large subunit ribosomal protein L13	MULTISPECIES: 50S ribosomal protein L13	30.497	31.312	35.683	34.494	47.109	36.115	28.615	29.167	28.582	30.794	30.565	28.719
K02874	large subunit ribosomal protein L14	MULTISPECIES: 50S ribosomal protein L14	10.764	17.893	14.964	18.725	22.95	17.569	28.615	25.926	23.085	27.907	27.946	26.51
K02876	large subunit ribosomal protein L15	50S ribosomal protein L15	8.9697	12.525	13.813	16.754	19.327	13.665	18.017	20.525	20.887	25.02	20.959	17.673
K02878	large subunit ribosomal protein L16	MULTISPECIES: 50S ribosomal protein L16	0	16.104	0	19.711	19.327	9.7607	25.436	24.846	18.688	29.832	23.579	22.092
K02879	large subunit ribosomal protein L17	50S ribosomal protein L17	14.351	15.209	13.813	13.798	16.911	9.7607	9.5384	14.043	10.993	14.435	14.846	12.15
K02881	large subunit ribosomal protein L18	MULTISPECIES: 50S ribosomal protein L18	11.661	12.525	0	0	0	0	14.838	15.124	14.291	15.397	14.846	17.673
K02884	large subunit ribosomal protein L19	50S ribosomal protein L19	40.364	46.521	44.891	53.219	62.812	52.708	36.034	33.488	34.078	38.492	34.059	40.869
K02886	large subunit ribosomal protein L2	50S ribosomal protein L2	15.248	15.209	16.115	18.725	27.782	19.521	28.615	31.328	32.979	32.718	30.565	30.928
K02887	large subunit ribosomal protein L20	MULTISPECIES: 50S ribosomal protein L20	19.733	22.366	21.87	22.667	28.99	22.45	15.897	11.883	12.092	13.472	12.226	16.569
K02888	large subunit ribosomal protein L21	MULTISPECIES: 50S ribosomal protein L21	34.982	37.575	46.042	50.262	61.604	47.827	26.496	28.087	31.88	25.982	20.959	30.928
K02890	large subunit ribosomal protein L22	50S ribosomal protein L22	0	0	0	0	0	0	12.718	17.284	9.8937	20.208	19.213	14.359
K02892	large subunit ribosomal protein L23	MULTISPECIES: 50S ribosomal protein L23	32.291	32.207	33.38	39.422	44.693	35.138	34.974	36.729	36.277	39.455	35.805	43.078
K02895	large subunit ribosomal protein L24	50S ribosomal protein L24	21.527	21.471	28.776	24.638	32.614	27.33	22.256	18.365	17.589	19.246	15.719	19.882
K02899	large subunit ribosomal protein L27	MULTISPECIES: 50S ribosomal protein L27	17.939	25.05	20.719	28.581	32.614	23.426	19.077	21.605	15.39	27.907	24.452	25.405
K02902	large subunit ribosomal protein L28	50S ribosomal protein L28	18.836	17.893	19.568	24.638	28.99	25.378	8.4786	6.4816	8.7944	8.6608	7.8597	9.9412
K02904	large subunit ribosomal protein L29	MULTISPECIES: 50S ribosomal protein L29	16.145	10.736	16.115	10.841	7.2475	9.7607	7.4188	7.5619	7.6951	6.7362	6.1131	9.9412
K02906	large subunit ribosomal protein L3	50S ribosomal protein L3	26.012	33.102	31.078	36.465	30.198	28.306	37.094	35.649	35.177	36.568	27.946	36.451
K02926	large subunit ribosomal protein L4	50S ribosomal protein L4	39.467	46.521	34.531	51.248	54.356	45.875	30.735	29.167	31.88	31.756	28.819	28.719
K02931	large subunit ribosomal protein L5	MULTISPECIES: 50S ribosomal protein L5	47.539	47.416	50.646	55.19	65.228	55.636	56.171	59.415	59.362	56.776	48.031	60.752
K02933	large subunit ribosomal protein L6	50S ribosomal protein L6	50.23	55.468	43.74	74.901	54.356	62.468	50.871	56.174	48.369	54.852	48.031	56.333
K02935	large subunit ribosomal protein L7/L12	MULTISPECIES: 50S ribosomal protein L7/L12	52.024	42.943	77.12	69.973	91.802	72.229	29.675	31.328	28.582	29.832	25.326	36.451
K02939	large subunit ribosomal protein L9	50S ribosomal protein L9	26.012	21.471	21.87	33.508	18.119	19.521	30.735	30.247	31.88	27.907	26.199	35.346
K02945	small subunit ribosomal protein S1	S1 RNA-binding domain-containing protein;30S ribosomal protein S1	78.036	82.307	95.537	116.297	134.08	113.22	86.906	105.866	95.639	101.042	94.316	107.144
K02946	small subunit ribosomal protein S10	MULTISPECIES: 30S ribosomal protein S10	22.424	27.734	18.417	21.682	27.782	26.354	36.034	39.97	42.873	35.605	34.059	37.556
K02948	small subunit ribosomal protein S11	MULTISPECIES: 30S ribosomal protein S11	17.939	20.577	21.87	28.581	32.614	26.354	15.897	15.124	13.192	13.472	13.099	19.882
K02952	small subunit ribosomal protein S13	30S ribosomal protein S13	17.939	16.104	24.172	24.638	43.485	29.282	26.496	28.087	26.383	30.794	25.326	25.405
K02954	small subunit ribosomal protein S14	MULTISPECIES: 30S ribosomal protein S14	8.9697	12.525	6.9063	12.812	15.703	13.665	0	0	21.986	0	20.086	22.092
K02959	small subunit ribosomal protein S16	30S ribosomal protein S16	0	11.63	9.2084	10.841	16.911	9.7607	13.778	11.883	12.092	10.585	9.6063	12.15
K02961	small subunit ribosomal protein S17	MULTISPECIES: 30S ribosomal protein S17	8.9697	12.525	0	9.8554	7.2475	8.7846	12.718	14.043	13.192	14.435	13.973	15.464
K02963	small subunit ribosomal protein S18	MULTISPECIES: 30S ribosomal protein S18	0	0	0	0	0	0	6.3589	4.3211	4.3972	4.8115	5.2398	5.5229
K02965	small subunit ribosomal protein S19	MULTISPECIES: 30S ribosomal protein S19	17.939	16.998	23.021	24.638	30.198	22.45	11.658	11.883	12.092	12.51	8.733	11.046
K02967	small subunit ribosomal protein S2	MULTISPECIES: 30S ribosomal protein S2	14.351	20.577	10.359	20.696	28.99	20.497	36.034	41.05	39.575	41.379	39.298	37.556
K02968	small subunit ribosomal protein S20	30S ribosomal protein S20	0	6.2625	0	0	0	0	6.3589	6.4816	5.4965	6.7362	7.8597	6.6275
K02982	small subunit ribosomal protein S3	MULTISPECIES: 30S ribosomal protein S3	77.139	80.518	84.027	95.597	118.38	88.822	59.35	58.334	60.461	59.663	52.398	66.275
K02986	small subunit ribosomal protein S4	MAG: 30S ribosomal protein S4	28.703	35.786	20.719	45.335	45.901	40.995	40.273	36.729	38.475	38.492	31.439	37.556
K02988	small subunit ribosomal protein S5	30S ribosomal protein S5	28.703	26.839	41.438	33.508	47.109	37.091	22.256	22.686	21.986	22.133	21.832	27.614
K02990	small subunit ribosomal protein S6	30S ribosomal protein S6	29.6	22.366	28.776	34.494	32.614	23.426	23.316	23.766	23.085	27.907	24.452	29.824
K02992	small subunit ribosomal protein S7	MULTISPECIES: 30S ribosomal protein S7	69.067	71.571	72.516	82.785	95.426	78.086	75.247	63.736	68.156	65.437	56.764	69.588
K02994	small subunit ribosomal protein S8	MULTISPECIES: 30S ribosomal protein S8	0	0	0	0	0	0	19.077	18.365	16.489	18.284	18.339	19.882
K03040	DNA-directed RNA polymerase subunit alpha	DNA-directed RNA polymerase subunit alpha	58.303	63.52	63.308	61.103	72.475	53.684	62.53	66.976	62.66	60.625	57.638	67.379
K03043	DNA-directed RNA polymerase subunit beta	DNA-directed RNA polymerase subunit beta	50.23	60.836	20.719	47.306	55.564	47.827	108.1	103.71	119.82	122.21	110.04	97.203
K03046	DNA-directed RNA polymerase subunit beta'	DNA-directed RNA polymerase subunit beta';DNA-directed RNA polymerase subunit gamma	43.952	49.205	18.4172	38.436	37.445	33.1867	163.212	144.755	184.683	172.255	151.951	144.7
K03070	preprotein translocase subunit SecA	preprotein translocase subunit SecA	12.558	10.736	0	0	0	0	51.931	47.532	67.057	41.379	52.398	28.719
K03072	preprotein translocase subunit SecD	protein translocase subunit SecD	9.8666	8.9464	0	4.9277	6.0396	6.8325	10.598	10.803	4.3972	5.7738	6.9864	7.732
K03076	preprotein translocase subunit SecY	preprotein translocase subunit SecY	18.836	16.104	13.813	14.783	8.4554	9.7607	6.3589	9.7224	8.7944	8.6608	5.2398	5.5229
K03086	RNA polymerase primary sigma factor	MULTISPECIES: RpoD/SigA family RNA polymerase sigma factor;RNA polymerase sigma factor RpoD;RpoD/SigA family RNA polymerase sigma factor	32.291	36.68	27.625	29.566	25.366	25.378	45.5719	44.2911	45.0712	42.342	41.9184	45.288
K03106	signal recognition particle subunit SRP54	signal recognition particle protein	15.248	16.104	16.115	20.696	20.535	20.497	21.196	24.846	20.887	31.756	25.326	22.092
K03110	fused signal recognition particle receptor	signal recognition particle-docking protein FtsY	6.2788	5.3678	0	0	0	0	8.4786	14.043	8.7944	11.548	10.48	9.9412
K03111	single-strand DNA-binding protein	MAG: single-stranded DNA-binding protein;single-stranded DNA-binding protein	33.187	30.418	28.7764	32.523	20.5346	27.3296	15.8974	16.204	14.2909	17.3216	15.7194	20.9872
K03149	thiazole synthase	thiazole synthase	0	0	0	0	0	0	0	0	3.2979	3.8492	2.6199	0
K03168	DNA topoisomerase I	type I DNA topoisomerase	8.0727	6.2625	2.3021	0	0	0	21.196	25.926	26.383	27.907	30.565	23.196
K03217	YidC/Oxa1 family membrane protein insertase	membrane protein insertase YidC	16.145	14.314	17.266	18.725	15.703	13.665	6.3589	6.4816	6.5958	5.7738	5.2398	7.732
K03287	outer membrane factor, OMF family	TolC family protein	43.054	33.996	42.589	33.508	21.743	23.426	18.017	24.846	21.986	22.133	23.579	30.928
K03308	neurotransmitter:Na+ symporter, NSS family	sodium-dependent transporter	0	0	0	0	0	0	0	2.1605	0	3.8492	2.6199	4.4183
K03321	sulfate permease, SulP family	SulP family inorganic anion transporter	0	0	0	0	0	0	4.2393	3.2408	4.3972	2.8869	3.4932	0
K03386	peroxiredoxin 2/4	MULTISPECIES: redoxin domain-containing protein	77.139	76.044	123.16	127.13	154.61	145.43	54.051	56.174	56.064	62.55	52.398	74.007
K03403	magnesium chelatase subunit H	magnesium chelatase subunit H	0	0	0	0	0	0	6.3589	5.4013	5.4965	5.7738	9.6063	0
K03405	magnesium chelatase subunit I	magnesium chelatase ATPase subunit I	3.5879	6.2625	0	5.9132	0	4.8803	21.196	20.525	27.482	25.02	27.072	17.673
K03424	TatD DNase family protein	TatD family deoxyribonuclease	0	0	0	0	0	0	2.1196	2.1605	0	2.8869	3.4932	0
K03465	thymidylate synthase (FAD)	FAD-dependent thymidylate synthase	0	0	0	0	0	0	7.4188	8.6421	8.7944	9.6231	12.226	8.8366
K03499	trk/ktr system potassium uptake protein	MULTISPECIES: TrkA family potassium uptake protein	3.5879	4.4732	0	0	0	0	3.1795	3.2408	4.3972	6.7362	4.3665	5.5229
K03526	(E)-4-hydroxy-3-methylbut-2-enyl-diphosphate synthase	(E)-4-hydroxy-3-methylbut-2-enyl-diphosphate synthase	0	1.7893	0	0	0	0	28.615	24.846	30.78	24.058	28.819	22.092
K03527	4-hydroxy-3-methylbut-2-en-1-yl diphosphate reductase	4-hydroxy-3-methylbut-2-enyl diphosphate reductase	0	0	0	0	0	0	4.2393	2.1605	6.5958	2.8869	5.2398	0
K03529	chromosome segregation protein	DUF3084 domain-containing protein	8.9697	5.3678	0	0	0	0	6.3589	5.4013	2.1986	3.8492	5.2398	5.5229
K03530	DNA-binding protein HU-beta	MULTISPECIES: HU family DNA-binding protein	52.921	49.205	74.818	57.161	65.228	59.54	20.137	21.605	21.986	17.322	15.719	20.987
K03531	cell division protein FtsZ	cell division protein FtsZ	74.448	71.571	65.61	70.959	67.643	75.157	52.991	66.976	68.156	57.738	59.384	50.811
K03545	trigger factor	trigger factor	10.764	13.42	0	0	0	0	39.213	41.05	39.575	25.02	32.312	17.673
K03553	recombination protein RecA	recombinase RecA	0	0	0	0	0	0	5.2991	5.4013	2.1986	3.8492	5.2398	4.4183
K03568	TldD protein	metallopeptidase TldD-related protein	4.4848	4.4732	0	0	0	0	5.2991	4.3211	5.4965	6.7362	7.8597	2.2092
K03569	rod shape-determining protein MreB and related proteins	rod shape-determining protein MreB	56.509	50.995	46.042	48.291	47.109	51.732	38.154	39.97	41.773	35.605	37.552	36.451
K03585	membrane fusion protein, multidrug efflux system	efflux RND transporter periplasmic adaptor subunit	39.467	32.207	40.287	32.523	25.366	34.162	36.034	35.649	29.681	24.058	29.692	30.928
K03592	PmbA protein	TldD/PmbA family protein	6.2788	0	0	0	0	0	5.2991	3.2408	4.3972	2.8869	5.2398	0
K03599	stringent starvation protein A	glutathione S-transferase	14.351	12.525	19.568	15.769	3.6238	7.8086	8.4786	6.4816	7.6951	7.6985	7.8597	8.8366
K03608	cell division topological specificity factor	MULTISPECIES: cell division topological specificity factor MinE	15.248	0	0	0	0	0	4.2393	4.3211	0	5.7738	5.2398	7.732
K03609	septum site-determining protein MinD	MULTISPECIES: septum site-determining protein MinD	25.115	21.471	19.568	13.798	12.079	19.521	47.692	49.692	51.667	47.153	48.031	46.392
K03621	phosphate acyltransferase	phosphate acyltransferase PlsX	0	0	0	0	0	0	10.598	8.6421	9.8937	11.548	13.973	7.732
K03625	transcription antitermination protein NusB	transcription antitermination protein NusB	11.661	8.0518	0	15.769	9.6633	12.689	11.658	9.7224	8.7944	13.472	11.353	15.464
K03638	molybdopterin adenylyltransferase	MAG: hypothetical protein CM15mP116_07970	0	0	0	0	0	0	5.2991	0	0	3.8492	2.6199	0
K03671	thioredoxin 1	thioredoxin;MULTISPECIES: thioredoxin	35.8788	22.366	32.229	20.696	15.703	23.426	25.4359	29.1673	23.0855	24.0578	27.9454	24.3009
K03676	glutaredoxin 3	MULTISPECIES: glutaredoxin 3	0	0	0	0	0	0	0	0	0	3.8492	5.2398	3.3137
K03684	ribonuclease D	ribonuclease D	0	0	0	0	0	0	8.4786	7.5619	8.7944	8.6608	6.9864	9.9412
K03686	molecular chaperone DnaJ	molecular chaperone DnaJ	12.558	13.42	13.813	10.841	14.495	12.689	9.5384	11.883	8.7944	14.435	11.353	12.15
K03687	molecular chaperone GrpE	nucleotide exchange factor GrpE	0	0	0	0	0	0	11.658	14.043	10.993	16.359	13.973	12.15
K03692	glucosylglycerol-phosphate synthase	glucosylglycerol-phosphate synthase	2.6909	3.5786	0	0	0	1.9521	15.897	12.963	19.787	18.284	19.213	12.15
K03695	ATP-dependent Clp protease ATP-binding subunit ClpB	AAA family ATPase;ATP-dependent chaperone ClpB	13.455	13.42	16.115	13.798	18.119	15.617	38.153	32.4084	35.177	51.003	48.032	41.974
K03696	ATP-dependent Clp protease ATP-binding subunit ClpC	ATP-dependent Clp protease ATP-binding subunit	43.054	42.048	31.078	32.523	33.822	31.234	69.948	68.057	70.355	68.324	66.371	70.693
K03699	magnesium and cobalt exporter, CNNM family	HlyC/CorC family transporter;DUF21 domain-containing protein	0	0	0	0	0	0	3.1795	0	2.1986	5.7738	4.3665	3.3137
K03701	excinuclease ABC subunit A	excinuclease ABC subunit UvrA	0	0	0	0	0	0	7.4188	0	3.2979	3.8492	5.2398	0
K03768	peptidyl-prolyl cis-trans isomerase B (cyclophilin B)	peptidylprolyl isomerase	41.2607	38.4698	34.531	39.422	32.614	36.115	28.6153	29.1668	28.5812	27.9066	32.3119	27.614
K03771	peptidyl-prolyl cis-trans isomerase SurA	peptidylprolyl isomerase	0	4.4732	0	0	0	0	5.2991	6.4816	7.6951	6.7362	8.733	5.5229
K03772	FKBP-type peptidyl-prolyl cis-trans isomerase FkpA	FKBP-type peptidyl-prolyl cis-trans isomerase	4.4848	0	4.6042	4.9277	0	3.9043	11.658	9.7224	7.6951	7.6985	8.733	9.9412
K03797	carboxyl-terminal processing protease	PDZ domain-containing protein;S41 family peptidase	19.7329	22.3656	16.115	17.74	16.911	17.569	20.1366	20.5251	17.5888	16.3592	20.0854	18.7779
K03798	cell division protease FtsH	ATP-dependent zinc metalloprotease FtsH	60.0968	51.889	32.229	35.4794	20.5347	42.947	72.0684	78.86	72.5534	70.2492	79.47	76.216
K03969	phage shock protein A	PspA/IM30 family protein	22.424	18.787	27.625	23.653	24.158	21.474	16.957	19.445	14.291	20.208	17.466	22.092
K03975	membrane-associated protein	VTT domain-containing protein	0	0	8.0573	0	0	0	3.1795	3.2408	4.3972	2.8869	2.6199	4.4183
K04027	ethanolamine utilization protein EutM	MULTISPECIES: BMC domain-containing protein;BMC domain-containing protein	84.315	82.307	96.689	90.669	108.713	93.703	62.529	68.057	54.964	46.191	44.538	55.229
K04031	ethanolamine utilization protein EutS	MULTISPECIES: microcompartment protein	14.351	18.787	2.3021	21.682	25.366	18.545	13.778	14.043	15.39	15.397	22.706	16.569
K04035	magnesium-protoporphyrin IX monomethyl ester (oxidative) cyclase	magnesium-protoporphyrin IX monomethyl ester (oxidative) cyclase	0	0	0	0	0	0	10.598	7.5619	7.6951	4.8115	6.9864	3.3137
K04042	bifunctional UDP-N-acetylglucosamine pyrophosphorylase / glucosamine-1-phosphate N-acetyltransferase	bifunctional UDP-N-acetylglucosamine diphosphorylase/glucosamine-1-phosphate N-acetyltransferase GlmU	3.5879	3.5786	0	1.9711	0	0	4.2393	5.4013	6.5958	4.8115	8.733	6.6275
K04043	molecular chaperone DnaK	molecular chaperone DnaK	59.1998	53.6789	35.683	54.205	47.109	54.66	83.726	76.6984	97.837	110.665	98.682	82.843
K04077	chaperonin GroEL	chaperonin GroEL	281.65	308.65	272.8	409.98	428.81	428.5	269.19	279.79	278.12	334.88	286.45	314.81
K04078	chaperonin GroES	MULTISPECIES: co-chaperone GroES	47.539	52.784	42.589	77.858	93.01	95.655	32.854	33.488	31.88	32.718	29.692	37.556
K04079	molecular chaperone HtpG	molecular chaperone HtpG	0	0	0	0	0	0	14.838	10.803	15.39	22.133	20.959	12.15
K04096	DNA processing protein	DNA-protecting protein DprA	0	0	0	0	0	0	6.3589	5.4013	4.3972	5.7738	4.3665	6.6275
K04567	lysyl-tRNA synthetase, class II	lysine--tRNA ligase	0	0	0	0	0	0	8.4786	12.963	8.7944	14.435	19.213	11.046
K04744	LPS-assembly protein	DUF3769 domain-containing protein	11.661	8.9464	6.9063	13.798	9.6633	9.7607	24.376	19.445	19.787	24.058	28.819	26.51
K04751	nitrogen regulatory protein P-II 1	MULTISPECIES: P-II family nitrogen regulator	31.394	28.629	41.438	36.465	39.861	39.043	36.034	44.291	26.383	39.455	40.172	53.02
K04755	ferredoxin, 2Fe-2S	2Fe-2S iron-sulfur cluster-binding protein	0	8.0518	0	0	0	0	23.316	22.686	23.085	21.171	23.579	26.51
K04772	serine protease DegQ	trypsin-like peptidase domain-containing protein;photosystem II assembly factor;trypsin-like serine protease	34.981	33.102	25.324	28.5808	14.495	19.5213	22.2562	14.0434	16.4895	22.1335	16.5931	26.5095
K04773	protease IV	MAG: protease	15.248	14.314	10.359	14.783	16.911	12.689	15.897	22.686	19.787	25.982	20.959	24.301
K05356	all-trans-nonaprenyl-diphosphate synthase	solanesyl diphosphate synthase	0	0	0	0	0	0	3.1795	0	0	1.9246	1.7466	4.4183
K05357	vitamin-K-epoxide reductase (warfarin-sensitive)	thioredoxin	9.8666	6.2625	6.9063	0	0	4.8803	6.3589	6.4816	5.4965	5.7738	6.1131	7.732
K05366	penicillin-binding protein 1A	PBP1A family penicillin-binding protein	0	4.4732	0	2.9566	0	0	3.1795	4.3211	0	0	1.7466	0
K05376	phycoerythrin alpha chain	MULTISPECIES: class 2 C-phycoerythrin subunit alpha;MULTISPECIES: class 1 C-phycoerythrin subunit alpha	473.6	513.53	604.3	469.12	409.48	447.04	294.63	285.19	278.12	238.65	226.18	266.2
K05377	phycoerythrin beta chain	bleomycin hydrolase;class 1 C-phycoerythrin subunit beta	678.11	762.24	844.87	690.86	833.46	693.99	431.35	401.86	414.44	357.02	372.9	362.3
K05378	phycoerythrin-associated linker protein	phycobilisome rod-core linker polypeptide	87.006	92.148	95.537	73.915	96.633	80.038	61.47	59.415	69.256	57.738	51.525	64.065
K05379	phycoerythrin-associated linker protein	phycobilisome rod-core linker polypeptide	195.54	226.34	265.89	231.6	295.94	233.28	142.02	136.11	148.4	125.1	122.26	134.76
K05380	phycoerythrin-associated linker protein	phycobilisome rod-core linker polypeptide	200.92	229.03	272.8	223.72	234.34	190.33	79.487	87.502	86.844	74.098	75.977	88.366
K05382	phycoerythrin-associated linker protein	phycobiliprotein lyase	0	0	0	0	0	0	4.2393	5.4013	3.2979	4.8115	9.6063	2.2092
K05384	bilin biosynthesis protein	HEAT repeat domain-containing protein	0	0	0	0	0	0	4.2393	3.2408	0	4.8115	5.2398	2.2092
K05385	bilin biosynthesis protein	HEAT repeat domain-containing protein	0	0	0	0	0	0	0	2.1605	0	1.9246	5.2398	0
K05516	curved DNA-binding protein	DnaJ domain-containing protein	0	0	0	0	0	0	2.1196	4.3211	0	5.7738	6.9864	3.3137
K05520	protease I	DJ-1/PfpI family protein	0	0	0	0	0	0	13.778	12.963	6.5958	10.585	13.973	13.255
K05572	NAD(P)H-quinone oxidoreductase subunit 1	NADH-quinone oxidoreductase subunit NuoH	1.7939	0	0	0	0	0	4.2393	3.2408	4.3972	0	4.3665	2.2092
K05578	NAD(P)H-quinone oxidoreductase subunit 6	NADH-quinone oxidoreductase subunit J	6.2788	6.2625	0	8.8698	7.2475	5.8564	4.2393	4.3211	0	5.7738	5.2398	8.8366
K05579	NAD(P)H-quinone oxidoreductase subunit H	NAD(P)H-quinone oxidoreductase subunit H	0	3.5786	0	0	0	0	19.077	21.605	19.787	26.945	28.819	22.092
K05580	NAD(P)H-quinone oxidoreductase subunit I	NAD(P)H-quinone oxidoreductase subunit I	12.558	11.63	0	0	0	0	14.838	16.204	12.092	11.548	14.846	15.464
K05582	NAD(P)H-quinone oxidoreductase subunit K	NADH-quinone oxidoreductase subunit NuoB	7.1757	7.1571	0	9.8554	13.287	10.737	9.5384	7.5619	10.993	9.6231	10.48	5.5229
K05584	NAD(P)H-quinone oxidoreductase subunit M	MAG: NAD(P)H-quinone oxidoreductase	0	0	0	0	0	0	4.2393	0	0	2.8869	3.4932	3.3137
K05585	NAD(P)H-quinone oxidoreductase subunit N	MULTISPECIES: NAD(P)H-quinone oxidoreductase subunit N	0	0	0	0	0	0	4.2393	3.2408	3.2979	4.8115	4.3665	4.4183
K05592	ATP-dependent RNA helicase DeaD	DEAD/DEAH box helicase	0	0	0	0	0	0	10.598	7.5619	12.092	16.359	13.973	11.046
K05594	ElaB protein	MULTISPECIES: DUF883 family protein	11.661	10.736	13.813	11.826	9.6633	10.737	7.4188	6.4816	4.3972	5.7738	4.3665	6.6275
K05808	putative sigma-54 modulation protein	ribosome-associated translation inhibitor RaiA	14.351	16.104	17.266	13.798	16.911	13.665	14.838	14.043	13.192	13.472	13.099	13.255
K05979	2-phosphosulfolactate phosphatase	MAG: putative 2-phosphosulfolactate phosphatase	4.4848	4.4732	0	0	2.4158	2.9282	5.2991	2.1605	2.1986	2.8869	2.6199	5.5229
K06041	arabinose-5-phosphate isomerase	MULTISPECIES: KpsF/GutQ family sugar-phosphate isomerase	0	0	0	0	0	0	5.2991	5.4013	6.5958	6.7362	9.6063	7.732
K06118	UDP-sulfoquinovose synthase	NAD-dependent epimerase/dehydratase family protein	17.042	15.209	6.9063	9.8554	10.871	14.641	31.795	28.087	38.475	32.718	33.185	26.51
K06147	ATP-binding cassette, subfamily B, bacterial	ABC transporter transmembrane domain-containing protein	10.764	8.9464	0	11.826	6.0396	12.689	11.658	10.803	12.092	10.585	13.099	11.046
K06207	GTP-binding protein	translational GTPase TypA	0	1.7893	0	0	0	0	14.838	15.124	23.085	14.435	18.339	7.732
K06213	magnesium transporter	magnesium transporter	8.9697	9.8411	3.4531	5.9132	0	10.737	7.4188	9.7224	8.7944	16.359	13.973	11.046
K06378	stage II sporulation protein AA (anti-sigma F factor antagonist)	MULTISPECIES: STAS domain-containing protein	34.982	27.734	49.495	34.494	24.158	35.138	16.957	19.445	15.39	15.397	13.973	18.778
K06381	stage II sporulation protein D	SpoIID/LytB domain-containing protein	11.661	9.8411	6.9063	2.9566	0	0	4.2393	3.2408	4.3972	3.8492	4.3665	3.3137
K06607	myo-inositol catabolism protein IolS	aldo/keto reductase	0	0	0	0	0	0	4.2393	3.2408	2.1986	0	3.4932	2.2092
K06865	ATPase	PIN/TRAM domain-containing protein	0	0	0	0	0	0	4.2393	3.2408	3.2979	4.8115	5.2398	0
K06872	uncharacterized protein	TPM domain-containing protein	19.7329	16.104	20.7191	20.6961	10.871	13.665	12.7179	12.9632	10.993	11.5477	11.3529	9.9412
K06873	uncharacterized protein	conserved hypothetical protein	0	0	0	0	0	0	4.2393	4.3211	5.4965	6.7362	6.9864	5.5229
K06889	uncharacterized protein	alpha/beta fold hydrolase;alpha/beta hydrolase	7.1757	4.4732	5.7552	0	0	3.9043	12.718	9.7224	7.6951	10.5854	16.5929	15.4642
K06911	quercetin 2,3-dioxygenase	pirin-like bicupin family protein	8.0727	8.0518	11.51	10.841	9.6633	10.737	3.1795	4.3211	3.2979	3.8492	6.1131	4.4183
K06934	uncharacterized protein	DUF296 domain-containing protein	5.3818	5.3678	3.4531	0	0	0	5.2991	5.4013	4.3972	4.8115	6.1131	7.732
K07071	uncharacterized protein	TIGR01777 family oxidoreductase	2.6909	2.6839	0	0	0	0	4.2393	4.3211	4.3972	3.8492	4.3665	4.4183
K07090	uncharacterized protein	hypothetical protein	21.527	22.366	9.2084	9.8554	2.4158	13.665	7.4188	6.4816	5.4965	7.6985	7.8597	8.8366
K07175	PhoH-like ATPase	PhoH family protein	0	0	0	0	0	0	0	0	0	5.7738	6.1131	0
K07267	porin	iron uptake porin;MAG: porin	747.178	664.719	855.232	698.746	680.05	693.006	102.803	119.914	95.6391	114.515	110.913	145.807
K07277	outer membrane protein insertion porin family	BamA/TamA family outer membrane protein	122.88	118.09	132.37	180.35	163.07	175.69	94.324	98.304	87.944	72.173	82.963	101.62
K07657	two-component system, OmpR family, phosphate regulon response regulator PhoB	winged helix-turn-helix domain-containing protein;response regulator transcription factor	23.321	14.314	13.813	10.841	7.2475	13.665	12.718	16.2038	10.993	11.548	13.9729	13.255
K07669	two-component system, OmpR family, response regulator MprA	response regulator	4.4848	6.2625	0	0	0	2.9282	3.1795	3.2408	3.2979	2.8869	3.4932	3.3137
K07679	two-component system, NarL family, sensor histidine kinase EvgS	extracellular substrate binding-like orphan protein GrrP	43.054	45.627	49.495	30.552	31.406	26.354	37.094	39.97	29.681	29.832	29.692	36.451
K07684	two-component system, NarL family, nitrate/nitrite response regulator NarL	response regulator transcription factor	0	0	0	4.9277	0	8.7846	0	0	0	1.9246	3.4932	0
K07738	transcriptional repressor NrdR	Protein of unknown function DUF193	0	0	0	0	0	0	4.2393	5.4013	6.5958	7.6985	7.8597	5.5229
K07978	GntR family transcriptional regulator	transcriptional regulator/ GntR family	0	0	0	0	0	0	5.2991	0	6.5958	6.7362	6.9864	0
K08234	glyoxylase I family protein	glyoxalase/Bleomycin resistance /Dioxygenase superfamily protein	104.95	98.41	117.41	104.47	105.09	130.79	54.051	63.736	60.461	52.927	50.651	77.32
K08300	ribonuclease E	Rne/Rng family ribonuclease	15.248	15.209	11.51	13.798	14.495	15.617	24.376	25.926	27.482	22.133	25.326	23.196
K08479	two-component system, OmpR family, clock-associated histidine kinase SasA	histidine kinase	0	0	0	0	0	0	4.2393	6.4816	4.3972	0	4.3665	4.4183
K08481	circadian clock protein KaiB	MULTISPECIES: circadian clock protein KaiB	8.9697	4.4732	3.4531	0	0	0	3.1795	0	2.1986	3.8492	2.6199	3.3137
K08482	circadian clock protein KaiC	circadian clock protein KaiC	17.939	15.209	2.3021	3.9422	0	3.9043	46.632	44.291	49.468	47.153	43.665	44.183
K08902	photosystem II Psb27 protein	MULTISPECIES: photosystem II protein Psb27	17.939	17.893	0	0	14.495	18.545	12.718	11.883	10.993	14.435	10.48	12.15
K08903	photosystem II 13kDa protein	photosystem II reaction center protein Psb28	27.806	26.839	44.891	38.436	33.822	36.115	15.897	17.284	15.39	16.359	14.846	18.778
K08992	lipopolysaccharide assembly protein A	MULTISPECIES: lipopolysaccharide assembly protein LapA domain-containing protein	4.4848	3.5786	0	0	0	0	4.2393	4.3211	0	0	0	3.3137
K09013	Fe-S cluster assembly ATP-binding protein	Fe-S cluster assembly ATPase SufC	0	0	0	0	0	0	0	0	0	2.8869	3.4932	3.3137
K09015	Fe-S cluster assembly protein SufD	SufD family Fe-S cluster assembly protein	0	0	0	0	0	0	4.2393	3.2408	0	4.8115	3.4932	0
K09458	3-oxoacyl- synthase II	beta-ketoacyl-ACP synthase II	2.6909	1.7893	0	0	0	0	13.778	9.7224	9.8937	13.472	12.226	7.732
K09667	protein O-GlcNAc transferase	tetratricopeptide repeat protein;glycosyltransferase	0	0	0	0	0	0	27.5554	33.4885	38.4761	32.7184	38.4254	22.0915
K09673	carbohydrate 4-sulfotransferase 9	hypothetical protein	0	0	0	0	0	0	2.1196	2.1605	2.1986	0	2.6199	0
K09767	cyclic-di-GMP-binding protein	YajQ family cyclic di-GMP-binding protein	20.63	17.893	24.172	24.638	19.327	22.45	13.778	17.284	16.489	15.397	17.466	18.778
K09774	lipopolysaccharide export system protein LptA	hypothetical protein	0	0	0	0	0	0	4.2393	7.5619	6.5958	7.6985	7.8597	6.6275
K09780	uncharacterized protein	YciI family protein	0	0	0	0	0	0	0	0	2.1986	1.9246	4.3665	0
K09800	translocation and assembly module TamB	translocation/assembly module TamB domain-containing protein	2.6909	3.5786	0	0	0	0	0	0	0	0	1.7466	0
K09807	uncharacterized protein	SIMPL domain-containing protein	17.042	17.893	14.964	14.783	12.079	11.713	4.2393	5.4013	4.3972	7.6985	7.8597	14.359
K09903	uridylate kinase	UMP kinase	0	0	0	0	0	0	4.2393	2.1605	4.3972	3.8492	0	0
K09942	uncharacterized protein	DUF4912 domain-containing protein	29.6	23.261	20.719	19.711	10.871	18.545	15.897	19.445	17.589	18.284	14.846	20.987
K09969	general L-amino acid transport system substrate-binding protein	transporter substrate-binding domain-containing protein	26.012	22.366	10.359	13.798	2.4158	6.8325	15.897	10.803	14.291	14.435	10.48	13.255
K10012	undecaprenyl-phosphate 4-deoxy-4-formamido-L-arabinose transferase	glycosyltransferase	2.6909	3.5786	0	0	0	0	4.2393	0	0	2.8869	4.3665	4.4183
K10107	capsular polysaccharide transport system permease protein	sugar ABC transporter	18.836	22.366	17.266	21.682	16.911	20.497	15.897	18.365	16.489	17.322	17.466	18.778
K10112	multiple sugar transport system ATP-binding protein	ATP-binding cassette domain-containing protein	0	0	0	0	0	0	4.2393	6.4816	6.5958	2.8869	6.1131	3.3137
K10206	LL-diaminopimelate aminotransferase	LL-diaminopimelate aminotransferase	2.6909	3.5786	0	3.9422	0	0	18.017	17.284	17.589	19.246	19.213	13.255
K10697	two-component system, OmpR family, response regulator RpaA	response regulator	0	2.6839	0	0	0	0	14.838	16.204	15.39	11.548	14.846	14.359
K10716	voltage-gated potassium channel	potassium channel protein	0	0	0	0	0	0	0	2.1605	0	3.8492	6.1131	0
K10924	MSHA pilin protein MshA	hypothetical protein	60.097	60.836	71.365	65.046	68.851	61.492	34.974	39.97	34.078	31.756	32.312	41.974
K10960	geranylgeranyl diphosphate/geranylgeranyl-bacteriochlorophyllide a reductase	geranylgeranyl reductase	0	0	0	0	0	0	19.077	12.963	19.787	10.585	13.973	7.732
K11003	membrane fusion protein, hemolysin D	HlyD family efflux transporter periplasmic adaptor subunit	14.351	11.63	10.359	8.8698	4.8317	4.8803	23.316	23.766	24.184	24.058	22.706	18.778
K11004	ATP-binding cassette, subfamily B, bacterial HlyB/CyaB	ABC transporter transmembrane domain-containing protein	0	0	0	0	0	0	8.4786	6.4816	7.6951	9.6231	12.226	7.732
K11206	deaminated glutathione amidase	MAG: hydrolase	0	0	0	0	0	0	0	3.2408	0	0	3.4932	4.4183
K11329	two-component system, OmpR family, response regulator RpaB	MULTISPECIES: response regulator	14.351	15.209	9.2084	14.783	12.079	13.665	31.7945	41.0498	38.4755	36.5676	39.2981	30.9283
K11532	fructose-1,6-bisphosphatase II / sedoheptulose-1,7-bisphosphatase	class II fructose-bisphosphatase	38.57	36.68	37.985	52.234	43.485	71.253	76.307	82.1	76.951	72.173	77.723	71.798
K11601	manganese transport system substrate-binding protein	zinc ABC transporter substrate-binding protein	0	0	0	0	0	0	0	4.3211	3.2979	3.8492	4.3665	6.6275
K11719	lipopolysaccharide export system protein LptC	LPS export ABC transporter periplasmic protein LptC	30.497	29.523	21.87	29.566	21.743	25.378	18.017	20.525	18.688	16.359	18.339	16.569
K11752	diaminohydroxyphosphoribosylaminopyrimidine deaminase / 5-amino-6-(5-phosphoribosylamino)uracil reductase	bifunctional diaminohydroxyphosphoribosylaminopyrimidine deaminase/5-amino-6-(5-phosphoribosylamino)uracil reductase RibD	0	0	0	0	0	0	3.1795	0	0	2.8869	5.2398	2.2092
K11959	urea transport system substrate-binding protein	urea ABC transporter substrate-binding protein	420.68	424.06	507.61	409.98	415.52	405.07	239.52	251.7	246.24	245.39	255.88	282.77
K11962	urea transport system ATP-binding protein	urea ABC transporter ATP-binding protein UrtD	0	0	0	0	0	0	9.5384	8.6421	8.7944	7.6985	7.8597	9.9412
K11963	urea transport system ATP-binding protein	urea ABC transporter ATP-binding subunit UrtE	17.042	15.209	9.2084	10.841	8.4554	12.689	15.897	15.124	15.39	14.435	13.973	16.569
K12340	outer membrane protein	TolC family protein	0	0	0	0	0	0	4.2393	2.1605	2.1986	0	0	2.2092
K12573	ribonuclease R	RNB domain-containing ribonuclease	0	0	0	0	0	0	19.077	14.043	27.482	19.246	17.466	9.9412
K12574	ribonuclease J	RNase J family beta-CASP ribonuclease	0	0	0	0	0	0	22.256	16.204	26.383	21.171	19.213	15.464
K13017	UDP-2-acetamido-2-deoxy-ribo-hexuluronate aminotransferase	DegT/DnrJ/EryC1/StrS family aminotransferase	0	0	0	0	0	0	2.1196	0	4.3972	2.8869	5.2398	2.2092
K13195	cold-inducible RNA-binding protein	RNA-binding protein;MULTISPECIES: RNA-binding protein	42.1568	42.9432	40.2871	30.552	30.198	35.139	50.871	49.6925	46.171	49.0783	46.2849	58.5422
K13290	serine---pyruvate transaminase	aminotransferase class V-fold PLP-dependent enzyme	27.806	26.839	27.625	21.682	30.198	25.378	27.555	27.007	28.582	27.907	27.072	33.137
K13693	glucosyl-3-phosphoglycerate synthase	MAG: glycosyl transferase	0	0	0	0	0	0	3.1795	3.2408	0	8.6608	5.2398	5.5229
K13789	geranylgeranyl diphosphate synthase, type II	polyprenyl synthetase family protein	3.5879	0	0	0	0	0	8.4786	8.6421	5.4965	10.585	7.8597	11.046
K13799	pantoate ligase / CMP/dCMP kinase	bifunctional pantoate--beta-alanine ligase/(d)CMP kinase	0	0	0	0	0	0	0	3.2408	4.3972	3.8492	2.6199	0
K14055	universal stress protein E	universal stress protein	19.733	13.42	8.0573	4.9277	0	4.8803	30.735	27.007	34.078	20.208	27.946	26.51
K14330	fatty aldehyde-generating acyl-ACP reductase	long-chain acyl-[acyl-carrier-protein] reductase	0	0	0	0	0	0	7.4188	7.5619	6.5958	6.7362	7.8597	5.5229
K14440	SWI/SNF-related matrix-associated actin-dependent regulator of chromatin subfamily A-like protein 1	DEAD/DEAH box helicase	0	0	0	0	0	0	0	0	3.2979	4.8115	6.1131	2.2092
K14518	PII interaction protein X	MULTISPECIES: PipX family protein	0	0	0	0	0	0	3.1795	0	0	3.8492	4.3665	2.2092
K14652	3,4-dihydroxy 2-butanone 4-phosphate synthase / GTP cyclohydrolase II	bifunctional 3,4-dihydroxy-2-butanone-4-phosphate synthase/GTP cyclohydrolase II	0	0	0	0	0	0	5.2991	4.3211	6.5958	3.8492	5.2398	4.4183
K15770	arabinogalactan oligomer / maltooligosaccharide transport system substrate-binding protein	extracellular solute-binding protein	0	0	0	0	0	0	2.1196	3.2408	2.1986	1.9246	2.6199	0
K15894	UDP-N-acetylglucosamine 4,6-dehydratase/5-epimerase	UDP-N-acetylglucosamine 4,6-dehydratase (inverting)	7.1757	3.5786	0	3.9422	0	0	8.4786	8.6421	6.5958	9.6231	9.6063	6.6275
K16052	MscS family membrane protein	mechanosensitive ion channel family protein	8.0727	9.8411	9.2084	9.8554	8.4554	0	5.2991	7.5619	5.4965	5.7738	5.2398	6.6275
K16150	glycogen synthase	glycosyltransferase;hypothetical protein SynA1528_00145;hypothetical protein	0	0	0	0	0	0	0	0	2.1986	0	6.9864	0
K16213	cellobiose epimerase	N-acyl-D-glucosamine 2-epimerase	69.963	59.046	36.834	55.19	47.109	52.708	66.769	71.298	81.348	58.701	65.497	70.693
K16291	L,D-transpeptidase ErfK/SrfK	L,D-transpeptidase family protein	23.321	20.5766	27.625	17.74	19.327	22.45	18.0173	16.204	14.291	10.585	18.3389	15.4637
K16555	succinoglycan biosynthesis protein ExoO	putative beta-glycosyltransferase/ family 2	0	0	0	0	0	0	0	2.1605	0	3.8492	5.2398	3.3137
K16881	mannose-1-phosphate guanylyltransferase / phosphomannomutase	NDP-sugar synthase	0	0	0	0	0	0	12.718	10.803	13.192	12.51	13.973	9.9412
K17069	O-acetylhomoserine/O-acetylserine sulfhydrylase	PLP-dependent transferase	29.6	33.102	17.266	19.711	16.911	12.689	32.854	33.488	27.482	33.681	32.312	30.928
K17081	prohibitin 2	SPFH domain-containing protein	0	0	0	0	0	0	6.3589	4.3211	3.2979	0	1.7466	0
K17836	beta-lactamase class A	serine hydrolase	4.4848	5.3678	5.7552	4.9277	0	3.9043	0	0	0	0	0	0
K18235	virginiamycin B lyase	hypothetical protein	5.3818	5.3678	0	0	0	0	3.1795	3.2408	3.2979	2.8869	2.6199	0
K18299	multidrug efflux pump	efflux RND transporter permease subunit	15.248	12.525	0	4.9277	0	0	2.1196	3.2408	0	2.8869	1.7466	4.4183
K18430	N,N'-diacetyllegionaminate synthase	N-acetylneuraminate synthase family protein;TIM barrel protein	0	0	0	0	0	0	3.1795	3.2408	4.3972	0	2.6199	0
K18672	diadenylate cyclase	MAG: TIGR00159 family protein	0	0	0	0	0	0	7.4188	4.3211	3.2979	4.8115	4.3665	5.5229
K18855	UDP-N-acetylglucosamine 3-dehydrogenase	Gfo/Idh/MocA family oxidoreductase	0	0	0	0	0	0	10.5982	12.9632	13.1916	16.3592	17.466	9.9412
K18886	gibberellin A4 carboxyl methyltransferase	class I SAM-dependent methyltransferase	0	0	0	0	0	0	12.718	10.803	13.192	5.7738	8.733	0
K19003	1,2-diacylglycerol 3-beta-glucosyltransferase	glycosyltransferase	0	3.5786	0	0	0	0	2.1196	3.2408	4.3972	3.8492	5.2398	3.3137
K19032	30S ribosomal protein 3	MULTISPECIES: 30S ribosomal protein PSRP-3	9.8666	9.8411	0	5.9132	9.6633	0	12.718	12.963	8.7944	12.51	9.6063	15.464
K19220	peptidoglycan DL-endopeptidase CwlS	iron uptake porin	333.67	317.6	433.95	426.74	460.22	399.21	115.52	122.07	107.73	118.36	110.04	145.8
K19221	cob(I)alamin adenosyltransferase	cob(I)yrinic acid a,c-diamide adenosyltransferase	18.836	17.893	16.115	12.812	19.327	12.689	11.658	8.6421	8.7944	9.6231	12.2266	9.9412
K19223	peptidoglycan DL-endopeptidase LytF	LysM peptidoglycan-binding domain-containing protein	0	0	0	0	0	0	2.1196	0	0	2.8869	2.6199	4.4183
K19267	NAD(P)H dehydrogenase (quinone)	NAD(P)H-binding protein	0	0	0	0	0	0	5.2991	5.4013	5.4965	8.6608	9.6063	5.5229
K19788	obg-like ATPase 1	redox-regulated ATPase YchF	8.9697	8.9464	5.7552	9.8554	10.871	9.7607	22.256	20.525	23.085	17.322	21.832	13.255
K20158	pseudooxynicotine oxidase	FAD-dependent oxidoreductase	0	0	0	0	0	0	3.1795	2.1605	0	1.9246	3.4932	3.3137
K20712	3-(hydroxyamino)phenol mutase	type I glutamate--ammonia ligase	260.12	257.66	284.31	264.12	304.4	275.25	147.32	151.24	144.01	156.86	144.09	177.84
K21010	polysaccharide biosynthesis protein PelE	HEAT repeat domain-containing protein	22.424	17.893	20.719	3.9422	0	5.8564	5.2991	7.5619	5.4965	6.7362	6.9864	8.8366
K21185	flavin reductase	diguanylate cyclase	0	0	0	0	0	0	7.4188	5.4013	6.5958	5.7738	5.2398	9.9412
K21480	heme oxygenase (biliverdin-producing, ferredoxin)	biliverdin-producing heme oxygenase	31.394	33.102	35.683	20.696	16.911	18.545	33.914	36.729	35.177	23.095	25.326	22.092
K21561	CRP/FNR family transcriptional regulator, global nitrogen regulator	MULTISPECIES: global nitrogen regulator NtcA;helix-turn-helix domain-containing protein	52.0238	38.4692	48.3442	20.696	24.158	32.2105	38.154	39.97	32.979	47.153	44.538	58.543
K21594	translation factor GUF1, mitochondrial	translation elongation factor 4	0	0	0	0	0	0	6.3589	7.5619	6.5958	7.6985	6.9864	4.4183
K21919	BTB/POZ domain-containing protein KCTD9	conserved hypothetical protein;pentapeptide repeat-containing protein	11.6606	9.8411	0	3.9422	0	0	14.8375	11.8829	10.993	9.623	12.2262	8.8366
K21993	formate transporter	MULTISPECIES: formate/nitrite transporter family protein	113.91	112.72	113.95	112.35	129.25	121.03	84.786	79.94	91.242	79.871	73.357	92.784
K22221	HEAT repeat-containing taxis protein	HEAT repeat domain-containing protein	0	0	0	0	0	0	7.4188	8.6421	5.4965	5.7738	5.2398	3.3137
K22305	phosphoserine phosphatase	histidine phosphatase family protein	0	0	0	0	0	0	6.3589	5.4013	5.4965	6.7362	7.8597	4.4183
K22310	L-ornithine Nalpha-acyltransferase	GNAT family N-acetyltransferase	0	0	0	0	0	0	5.2991	0	6.5958	5.7738	5.2398	4.4183
K22405	NADH oxidase (H2O-forming)	flavin reductase	0	0	0	0	0	0	15.8973	12.9635	13.1916	18.2842	18.3397	15.4641
K22705	hopanoid C-2 methylase	B12-binding domain-containing radical SAM protein	0	0	0	0	0	0	8.4786	3.2408	4.3972	3.8492	5.2398	2.2092
K23269	phosphoribosylformylglycinamidine synthase subunit PurL	MAG: phosphoribosylformylglycinamidine synthase subunit PurL	0	0	0	0	0	0	6.3589	4.3211	10.993	6.7362	9.6063	0
K24012	acetate---CoA ligase (ADP-forming)	DUF1254 domain-containing protein	17.939	16.104	18.417	11.826	8.4554	13.665	16.957	20.525	14.291	17.322	16.593	22.092
K24085	esterase	DUF3887 domain-containing protein	20.63	22.366	23.021	25.624	18.119	27.33	19.077	20.525	14.291	20.208	15.719	23.196
K24259	putative aminotransferase	N-acetyl sugar amidotransferase	4.4848	4.4732	0	0	0	0	9.5384	9.7224	10.993	8.6608	12.226	8.8366
K25196	O-antigen biosynthesis alpha-1,3-mannosyltransferase	glycosyltransferase	0	0	0	0	0	0	0	0	0	3.8492	2.6199	0
LKDHAOIP_00006	hypothetical protein	hypothetical protein	18.836	19.682	23.021	19.711	27.782	18.545	8.4786	7.5619	9.8937	8.6608	7.8597	6.6275
LKDHAOIP_00015	hypothetical protein	MULTISPECIES: hypothetical protein	0	0	0	0	0	0	5.2991	4.3211	3.2979	6.7362	5.2398	13.255
LKDHAOIP_00061	hypothetical protein	MULTISPECIES: cytochrome-c oxidase	4.4848	4.4732	0	0	0	0	0	0	0	0	0	0
LKDHAOIP_00091	hypothetical protein	hypothetical protein	8.0727	10.736	0	2.9566	0	0	8.4786	7.5619	8.7944	4.8115	6.1131	5.5229
LKDHAOIP_00112	Ycf48-like protein	photosynthesis system II assembly factor Ycf48	20.63	18.787	24.172	26.61	32.614	24.402	12.718	11.883	14.291	12.51	13.973	14.359
LKDHAOIP_00137	hypothetical protein	hypothetical protein	3.5879	0	0	0	0	0	6.3589	6.4816	7.6951	6.7362	5.2398	6.6275
LKDHAOIP_00170	8-demethyl-8-alpha-L-rhamnosyl tetracenomycin-C 2'-O-methyltransferase	class I SAM-dependent methyltransferase	0	0	0	0	0	0	3.1795	5.4013	3.2979	6.7362	7.8597	0
LKDHAOIP_00184	hypothetical protein	hypothetical protein ACD_32C00113G0014	0	0	0	0	0	0	8.4786	8.6421	6.5958	6.7362	7.8597	6.6275
LKDHAOIP_00205	hypothetical protein	hypothetical protein	2.6909	4.4732	0	0	0	0	3.1795	3.2408	4.3972	2.8869	0	0
LKDHAOIP_00219	hypothetical protein	MULTISPECIES: hypothetical protein	0	0	0	0	0	0	13.778	15.124	13.192	10.585	12.226	17.673
LKDHAOIP_00237	hypothetical protein	methyltransferase domain-containing protein	0	0	0	0	0	0	0	0	0	2.8869	4.3665	0
LKDHAOIP_00261	hypothetical protein	Hypothetical protein SynA1528_00095	0	0	17.266	0	0	0	9.5384	11.883	8.7944	5.7738	6.9864	0
LKDHAOIP_00303	hypothetical protein	hypothetical protein	8.0727	4.4732	0	0	0	0	4.2393	3.2408	0	3.8492	5.2398	4.4183
LKDHAOIP_00342	hypothetical protein	DUF502 domain-containing protein	5.3818	6.2625	0	0	0	0	4.2393	3.2408	4.3972	4.8115	4.3665	4.4183
LKDHAOIP_00352	hypothetical protein	alpha/beta hydrolase	0	0	0	0	0	0	5.2991	2.1605	0	2.8869	1.7466	2.2092
LKDHAOIP_00373	hypothetical protein	photosystem II protein PsbQ	28.703	23.261	40.287	35.479	33.822	27.33	25.436	21.605	14.291	21.171	20.959	28.719
LKDHAOIP_00480	hypothetical protein	hypothetical protein	34.085	26.839	20.719	21.682	15.703	19.521	16.957	16.204	13.192	14.435	13.099	17.673
LKDHAOIP_00562	hypothetical protein	hypothetical protein	13.455	13.42	18.417	9.8554	8.4554	10.737	6.3589	8.6421	7.6951	7.6985	7.8597	9.9412
LKDHAOIP_00574	hypothetical protein	MBL fold metallo-hydrolase	26.012	23.261	23.021	12.812	0	16.593	24.376	23.766	20.887	20.208	25.326	24.301
LKDHAOIP_00605	hypothetical protein	DUF3352 domain-containing protein	8.9697	8.9464	3.4531	4.9277	0	0	7.4188	8.6421	6.5958	11.548	11.353	8.8366
LKDHAOIP_00700	hypothetical protein	DUF805 domain-containing protein	18.836	15.209	27.625	20.696	22.95	24.402	7.4188	8.6421	8.7944	6.7362	5.2398	9.9412
LKDHAOIP_00792	hypothetical protein	CPP1-like family protein	0	0	0	0	0	0	3.1795	5.4013	4.3972	2.8869	6.1131	3.3137
LKDHAOIP_00878	hypothetical protein	hypothetical protein	72.654	69.782	85.178	73.915	91.802	81.014	74.188	77.779	69.256	74.098	74.23	82.843
LKDHAOIP_00886	putative protein	hypothetical protein	0	0	0	0	0	0	3.1795	6.4816	4.3972	3.8492	6.1131	0
LKDHAOIP_00888	hypothetical protein	DUF4330 domain-containing protein	4.4848	3.5786	5.7552	4.9277	0	0	0	0	0	0	0	0
LKDHAOIP_00939	Protein Thf1	photosystem II biogenesis protein Psp29	2.6909	3.5786	0	0	0	0	9.5384	7.5619	7.6951	6.7362	7.8597	7.732
LKDHAOIP_00983	hypothetical protein	MULTISPECIES: hypothetical protein	0	0	0	0	0	0	10.598	10.803	8.7944	8.6608	7.8597	8.8366
LKDHAOIP_01027	hypothetical protein	AbrB family transcriptional regulator	62.788	57.257	71.365	42.378	48.317	53.684	34.974	37.809	36.277	34.643	34.059	41.974
LKDHAOIP_01103	hypothetical protein	hypothetical protein KR52_11775	0	0	0	0	0	0	6.3589	5.4013	5.4965	4.8115	7.8597	4.4183
LKDHAOIP_01105	hypothetical protein	DUF481 domain-containing protein	0	0	0	0	0	0	6.3589	4.3211	0	4.8115	5.2398	5.5229
LKDHAOIP_01117	hypothetical protein	hypothetical protein	11.661	10.736	12.662	8.8698	10.871	10.737	14.838	18.365	13.192	17.322	15.719	17.673
LKDHAOIP_01160	hypothetical protein	AbrB family transcriptional regulator	24.218	19.682	14.964	12.812	8.4554	12.689	9.5384	11.883	9.8937	16.359	13.973	16.569
LKDHAOIP_01228	hypothetical protein	MULTISPECIES: PH domain-containing protein	0	0	0	0	6.0396	0	5.2991	4.3211	4.3972	6.7362	5.2398	7.732
LKDHAOIP_01231	hypothetical protein	DUF2808 domain-containing protein	25.115	16.104	29.927	17.74	15.703	18.545	18.017	23.766	20.887	20.208	19.213	25.405
LKDHAOIP_01258	hypothetical protein	MULTISPECIES: transcriptional regulator	0	0	0	0	0	0	0	3.2408	0	5.7738	4.3665	5.5229
LKDHAOIP_01298	hypothetical protein	hypothetical protein Syncc8109_0707	15.248	9.8411	18.417	19.711	9.6633	16.593	10.598	9.7224	6.5958	7.6985	6.9864	11.046
LKDHAOIP_01320	hypothetical protein	hypothetical protein	14.351	13.42	11.51	13.798	14.495	14.641	21.196	20.525	16.489	24.058	20.959	23.196
LKDHAOIP_01379	hypothetical protein	hypothetical protein	15.248	11.63	19.568	15.769	18.119	19.521	6.3589	9.7224	9.8937	8.6608	8.733	11.046
LKDHAOIP_01406	hypothetical protein	carboxysome shell protein	43.951	46.521	23.021	46.32	31.406	31.234	49.812	46.451	57.163	40.417	41.918	37.556
LKDHAOIP_01407	hypothetical protein	carboxysome shell carbonic anhydrase	0	0	0	0	0	0	3.1795	3.2408	2.1986	3.8492	4.3665	3.3137
LKDHAOIP_01413	hypothetical protein	CO2 hydration protein	0	0	0	0	0	0	5.2991	0	5.4965	4.8115	4.3665	5.5229
LKDHAOIP_01485	hypothetical protein	hypothetical protein	0	0	0	0	0	0	4.2393	3.2408	0	2.8869	2.6199	2.2092
LKDHAOIP_01500	hypothetical protein	MULTISPECIES: hypothetical protein	6.2788	2.6839	4.6042	1.9711	0	0	3.1795	3.2408	5.4965	4.8115	4.3665	3.3137
LKDHAOIP_01514	hypothetical protein	IMS domain-containing protein	2.6909	0	0	0	0	0	28.615	25.926	29.681	25.02	30.565	23.196
LKDHAOIP_01519	hypothetical protein	hypothetical protein	0	0	0	0	0	0	3.1795	3.2408	2.1986	2.8869	1.7466	0
LKDHAOIP_01528	hypothetical protein	DUF1517 domain-containing protein	8.0727	8.9464	6.9063	8.8698	7.2475	5.8564	11.658	12.963	12.092	8.6608	8.733	11.046
LKDHAOIP_01543	hypothetical protein	DUF1254 domain-containing protein	26.012	19.682	14.964	8.8698	0	9.7607	24.376	22.686	19.787	21.171	29.692	36.451
LKDHAOIP_01548	hypothetical protein	hypothetical protein	0	0	0	0	0	0	4.2393	7.5619	0	7.6985	9.6063	5.5229
LKDHAOIP_01573	hypothetical protein	MULTISPECIES: YlqD family protein	11.661	8.9464	4.6042	2.9566	0	3.9043	10.598	8.6421	5.4965	9.6231	10.48	7.732
LKDHAOIP_01645	hypothetical protein	low-complexity tail membrane protein	0	0	0	0	0	0	3.1795	0	0	2.8869	4.3665	4.4183
LKDHAOIP_01665	hypothetical protein	DUF3086 domain-containing protein	0	0	0	0	0	0	0	3.2408	0	5.7738	6.9864	4.4183
LKDHAOIP_01724	Ferredoxin-thioredoxin reductase, variable chain	ferredoxin-thioredoxin reductase variable chain	13.455	13.42	11.51	12.812	0	13.665	6.3589	5.4013	6.5958	4.8115	4.3665	3.3137
LKDHAOIP_01729	hypothetical protein	hypothetical protein	11.661	8.9464	3.4531	0	0	0	3.1795	6.4816	5.4965	0	2.6199	0
LKDHAOIP_01778	hypothetical protein	hypothetical protein	0	0	0	0	0	0	0	0	0	3.8492	2.6199	3.3137
LKDHAOIP_01796	hypothetical protein	DUF1214 domain-containing protein	10.764	8.0518	5.7552	7.8843	2.4158	1.9521	6.3589	6.4816	3.2979	7.6985	6.1131	2.2092
LKDHAOIP_01812	hypothetical protein	MAG: photosystem reaction center subunit H	36.776	42.048	29.927	34.494	33.822	38.067	29.675	33.488	32.979	47.153	42.792	37.556
LKDHAOIP_01819	hypothetical protein	Ycf66 family protein	16.145	16.104	10.359	7.8843	0	9.7607	9.5384	10.803	7.6951	10.585	6.9864	8.8366
LKDHAOIP_01827	hypothetical protein	DUF3747 domain-containing protein	33.188	29.523	35.683	40.407	33.822	33.186	16.957	19.445	17.589	16.359	15.719	18.778
LKDHAOIP_01847	hypothetical protein	hypothetical protein	8.0727	6.2625	8.0573	2.9566	0	0	4.2393	0	0	2.8869	3.4932	6.6275
LKDHAOIP_01853	hypothetical protein	hypothetical protein	17.939	17.893	16.115	31.537	28.99	24.402	33.914	29.167	38.475	25.982	28.819	30.928
LKDHAOIP_01859	hypothetical protein	alpha/beta hydrolase	92.388	99.305	136.97	94.612	85.762	86.87	46.632	51.853	48.369	46.191	44.538	53.02
LKDHAOIP_01878	hypothetical protein	hypothetical protein	13.455	12.525	0	14.783	0	9.7607	6.3589	9.7224	6.5958	6.7362	6.9864	9.9412
LKDHAOIP_01888	Photosystem I assembly protein Ycf4	MULTISPECIES: photosystem I assembly protein Ycf4	11.661	11.63	18.417	12.812	14.495	11.713	7.4188	6.4816	6.5958	5.7738	5.2398	8.8366
LKDHAOIP_01929	hypothetical protein	DUF3370 domain-containing protein	17.939	21.471	21.87	24.638	13.287	14.641	13.778	10.803	6.5958	12.51	11.353	9.9412
LKDHAOIP_01961	hypothetical protein	glucose-6-phosphate dehydrogenase assembly protein OpcA	13.455	11.63	0	9.8554	9.6633	13.665	6.3589	4.3211	7.6951	2.8869	4.3665	2.2092
LKDHAOIP_01985	hypothetical protein	hypothetical protein	2.6909	0	0	1.9711	0	2.9282	0	2.1605	2.1986	5.7738	4.3665	0
LKDHAOIP_02004	hypothetical protein	hypothetical protein	24.218	21.471	25.323	13.798	8.4554	15.617	21.196	21.605	24.184	14.435	15.719	18.778
LKDHAOIP_02011	hypothetical protein	thylakoid membrane photosystem I accumulation factor	4.4848	1.7893	0	0	0	0	3.1795	3.2408	4.3972	2.8869	2.6199	3.3137
LKDHAOIP_02012	hypothetical protein	F420-0:Gamma-glutamyl ligase	3.5879	6.2625	0	0	0	0	14.838	10.803	19.787	14.435	19.213	12.15
LKDHAOIP_02015	hypothetical protein	DUF3727 domain-containing protein	8.9697	4.4732	6.9063	2.9566	0	0	8.4786	6.4816	4.3972	5.7738	10.48	6.6275
LKDHAOIP_02037	hypothetical protein	MULTISPECIES: hypothetical protein	9.8666	4.4732	5.7552	0	0	0	0	0	0	0	0	0
LKDHAOIP_02047	hypothetical protein	DUF4335 domain-containing protein	12.558	12.525	5.7552	6.8988	3.6238	3.9043	9.5384	10.803	13.192	11.548	9.6063	11.046
LKDHAOIP_02063	hypothetical protein	DUF3386 domain-containing protein	1.7939	5.3678	0	0	0	0	5.2991	7.5619	10.993	5.7738	9.6063	8.8366
LKDHAOIP_02065	hypothetical protein	DUF3318 domain-containing protein	4.4848	5.3678	0	0	0	0	3.1795	4.3211	3.2979	3.8492	4.3665	4.4183
LKDHAOIP_02068	hypothetical protein	MAG: asparaginase	0	0	0	0	0	0	3.1795	5.4013	4.3972	4.8115	5.2398	0
LKDHAOIP_02081	hypothetical protein	MULTISPECIES: AbrB family transcriptional regulator	60.097	58.152	59.855	56.176	53.148	56.612	33.914	32.408	31.88	30.794	27.946	38.66
LKDHAOIP_02088	hypothetical protein	hypothetical protein	30.497	24.155	28.776	16.754	13.287	15.617	39.213	35.649	31.88	28.869	30.565	32.033
LKDHAOIP_02119	hypothetical protein	pectate lyase	0	0	0	0	0	0	2.1196	3.2408	3.2979	0	2.6199	0
LKDHAOIP_02173	hypothetical protein	Nif11 family protein	0	0	0	0	0	0	6.3589	6.4816	4.3972	5.7738	3.4932	6.6275
LKDHAOIP_02179	hypothetical protein	hypothetical protein	0	0	0	0	0	0	15.897	11.883	15.39	11.548	10.48	14.359
LKDHAOIP_02199	hypothetical protein	histidine phosphotransferase	0	0	0	0	0	0	3.1795	4.3211	6.5958	5.7738	6.1131	4.4183
LKDHAOIP_02223	hypothetical protein	hypothetical protein	0	0	0	0	0	0	4.2393	4.3211	0	1.9246	2.6199	3.3137
LKDHAOIP_02230	hypothetical protein	CAAD domain-containing protein	27.806	26.839	39.136	31.537	36.238	28.306	15.897	14.043	15.39	16.359	13.973	14.359
LKDHAOIP_02288	Major cell-surface adhesin PAc	hypothetical protein	16.145	13.42	16.115	12.812	8.4554	9.7607	10.598	11.883	10.993	9.6231	12.226	12.15
LKDHAOIP_02385	hypothetical protein	hypothetical protein	69.067	57.257	67.912	48.291	47.109	47.827	25.436	23.766	20.887	21.171	18.339	27.614
LKDHAOIP_02456	hypothetical protein	hypothetical protein	0	0	0	0	0	0	0	3.2408	2.1986	2.8869	3.4932	2.2092
LKDHAOIP_02525	hypothetical protein	hypothetical protein	0	0	0	8.8698	0	0	0	0	0	2.8869	4.3665	3.3137
LKDHAOIP_02547	hypothetical protein	hypothetical protein	29.6	33.102	25.323	20.696	21.743	19.521	14.838	11.883	12.092	12.51	10.48	14.359
LKDHAOIP_02551	hypothetical protein	EthD domain-containing protein	30.497	27.734	25.323	37.45	42.277	39.043	21.196	27.007	21.986	28.869	30.565	28.719
LKDHAOIP_02574	hypothetical protein	MAG: hypothetical protein EVB07_03455	0	0	0	0	0	0	4.2393	0	0	2.8869	0	3.3137
LKDHAOIP_02588	hypothetical protein	MULTISPECIES: hypothetical protein	0	0	0	0	0	0	3.1795	0	0	3.8492	0	3.3137
LKDHAOIP_00638			0	0	0	0	0	0	5.2991	5.4013	0	1.9246	4.3665	0

## Sheet: XM-24
Sheet 2: XM-24 trimmed protein abundance dataset
KO	KO Name	BLAST	27L1	27L2	27L3	30L1	30L2	30L3	27R1	27R2	27R3	30R1	30R2	30R3
IKNINDAA_00010	hypothetical protein	MAG: hypothetical protein DCO99_01120	6.7143	5.6036	4.3074	0	7.2178	6.886	4.0101	4.0305	4.6865	5.3601	6.1154	3.3555
IKNINDAA_00011	hypothetical protein	MAG: DUF4335 domain-containing protein	9.4001	8.9658	7.5379	10.228	0	8.0337	6.4161	4.7023	7.3645	5.3601	10.192	10.067
IKNINDAA_00026	hypothetical protein	CPP1-like family protein	0	0	0	0	0	0	0	0	3.3475	0	4.0769	2.5166
IKNINDAA_00032	hypothetical protein	hypothetical protein	5.3715	7.8451	3.2305	6.8189	3.6089	9.1813	6.4161	6.0458	8.7035	9.3802	18.346	13.422
IKNINDAA_00087	hypothetical protein	MULTISPECIES: DUF3727 domain-containing protein	0	4.4829	0	0	0	0	4.0101	4.0305	5.356	4.0201	0	5.0333
IKNINDAA_00090	hypothetical protein	MAG: F420-0:Gamma-glutamyl ligase	9.4001	15.69	18.306	3.4095	7.2178	8.0337	7.2181	18.809	17.407	14.74	13.25	17.616
IKNINDAA_00143	Protein Thf1	MAG: photosystem II biogenesis protein Psp29	8.0572	0	0	0	0	0	0	0	2.678	4.0201	8.1538	0
IKNINDAA_00173	hypothetical protein	MAG: hypothetical protein DCO99_01915	0	0	0	0	0	0	0	2.687	0	3.3501	3.0577	0
IKNINDAA_00244	hypothetical protein	DUF1995 family protein	4.0286	0	3.2305	0	0	0	0	2.0153	2.678	0	0	0
IKNINDAA_00245	hypothetical protein	MAG: hypothetical protein DCO99_02255	16.114	12.328	13.999	18.752	16.24	16.067	8.0201	11.42	12.051	15.41	15.288	14.261
IKNINDAA_00255	hypothetical protein	MAG: hypothetical protein DCO99_02305	26.857	51.554	44.151	30.685	28.871	41.316	31.279	38.29	32.805	44.221	51.98	38.588
IKNINDAA_00281	Proton extrusion protein PcxA	proton extrusion protein PcxA	0	0	0	0	0	0	0	4.0305	4.017	2.6801	3.0577	4.1944
IKNINDAA_00410	hypothetical protein	MAG: hypothetical protein DCO99_03055	0	6.7244	7.5379	6.8189	0	4.5907	0	4.0305	0	5.3601	5.0961	4.1944
IKNINDAA_00464	hypothetical protein	hypothetical protein	5.3715	5.6036	5.3842	10.228	5.4134	4.5907	11.228	9.4046	11.381	12.06	15.288	13.422
IKNINDAA_00554	hypothetical protein	hypothetical protein	0	0	0	0	0	0	0	0	0	0	3.0577	3.3555
IKNINDAA_00574	hypothetical protein	hypothetical protein	0	5.6036	3.2305	0	0	0	4.0101	4.0305	4.6865	7.3702	6.1154	4.1944
IKNINDAA_00577	hypothetical protein	MULTISPECIES: AbrB family transcriptional regulator	26.857	32.501	23.691	20.457	14.436	22.953	39.299	23.512	16.068	21.44	22.423	20.972
IKNINDAA_00614	hypothetical protein	MAG: DUF389 domain-containing protein	4.0286	4.4829	4.3074	0	0	0	3.2081	2.0153	4.017	6.0301	4.0769	3.3555
IKNINDAA_00633	hypothetical protein	BMC domain-containing protein	2.6857	0	3.2305	0	0	0	5.6141	6.7176	5.356	3.3501	2.0385	6.711
IKNINDAA_00640	hypothetical protein	MAG: carboxysome shell protein	76.543	104.23	110.92	66.485	70.374	80.337	87.419	96.733	85.026	65.661	69.307	81.371
IKNINDAA_00641	hypothetical protein	carboxysome shell carbonic anhydrase	2.6857	6.7244	13.999	0	0	6.886	10.426	21.496	20.085	10.72	9.173	11.744
IKNINDAA_00689	hypothetical protein	MULTISPECIES: hypothetical protein	0	0	0	0	12.631	9.1813	4.8121	0	5.356	6.7001	7.1346	5.0333
IKNINDAA_00794	hypothetical protein	MAG: DUF3172 domain-containing protein	0	0	0	0	0	0	0	4.7023	4.017	2.01	0	0
IKNINDAA_00813	hypothetical protein	MAG: hypothetical protein DCO99_05745	10.743	12.328	10.768	20.457	18.045	14.92	8.0201	10.748	11.381	12.06	11.211	10.067
IKNINDAA_00828	hypothetical protein	hypothetical protein	0	0	4.3074	0	0	4.5907	0	2.687	4.6865	0	0	0
IKNINDAA_00847	hypothetical protein	MAG: Zn-dependent hydrolase	16.114	5.6036	6.4611	5.1142	0	5.7383	4.0101	10.076	13.39	11.39	8.1538	9.2277
IKNINDAA_00866	hypothetical protein	hypothetical protein	0	5.6036	4.3074	0	0	0	2.406	4.0305	4.017	1.34	0	1.6778
IKNINDAA_00928	hypothetical protein	MULTISPECIES: membrane protein	6.7143	2.2415	5.3842	0	10.827	9.1813	8.0201	6.7176	8.7035	6.7001	9.173	8.3888
IKNINDAA_00972	hypothetical protein	MAG: hypothetical protein DCO99_06550	0	0	0	0	0	0	0	2.0153	0	4.0201	4.0769	4.1944
IKNINDAA_01008	hypothetical protein	MULTISPECIES: photosystem II protein PsbQ	60.429	39.226	32.305	47.732	41.502	43.611	32.081	24.855	30.797	30.151	33.634	37.75
IKNINDAA_01045	hypothetical protein	hypothetical protein	0	0	0	0	0	0	0	1.3435	2.0085	2.01	4.0769	0
IKNINDAA_01060	hypothetical protein	MAG: penicillin amidase	0	0	0	0	0	0	0	4.0305	3.3475	5.3601	9.173	5.8721
IKNINDAA_01130	hypothetical protein	MULTISPECIES: DUF502 domain-containing protein	0	3.3622	3.2305	0	0	4.5907	4.8121	6.0458	4.017	8.7102	6.1154	5.0333
IKNINDAA_01131	hypothetical protein	HpsJ family protein	5.3715	6.7244	6.4611	0	0	4.5907	8.0201	8.0611	7.3645	8.7102	6.1154	6.711
IKNINDAA_01164	hypothetical protein	MAG: hypothetical protein DCO99_07515	9.4001	11.207	13.999	5.1142	7.2178	11.477	23.258	22.168	28.119	16.08	8.1538	17.616
IKNINDAA_01238	hypothetical protein	DUF1257 domain-containing protein	0	0	0	0	0	0	0	4.7023	7.3645	4.0201	0	0
IKNINDAA_01286	hypothetical protein	MAG: hypothetical protein DCO99_08430	0	0	0	0	0	0	0	0	0	3.3501	0	3.3555
IKNINDAA_01305	Ferredoxin-thioredoxin reductase, variable chain	MULTISPECIES: ferredoxin-thioredoxin reductase variable chain	0	0	0	0	0	0	6.4161	0	3.3475	6.0301	13.25	6.711
IKNINDAA_01318	hypothetical protein	hypothetical protein	5.3715	3.3622	4.3074	3.4095	5.4134	5.7383	3.2081	3.3588	2.0085	3.3501	0	5.8721
IKNINDAA_01364	hypothetical protein	YlqD family protein	13.429	19.052	17.23	3.4095	5.4134	13.772	14.436	17.466	12.051	14.07	14.269	17.616
IKNINDAA_01402	hypothetical protein	MAG: hypothetical protein DCO99_07855	0	0	0	0	0	0	0	3.3588	2.678	2.6801	0	1.6778
IKNINDAA_01418	hypothetical protein	MAG: molecular chaperone DnaJ	49.686	36.984	32.305	27.276	25.262	33.282	37.695	28.886	34.814	34.171	29.558	36.072
IKNINDAA_01493	hypothetical protein	hypothetical protein	0	4.4829	2.1537	0	0	2.2953	3.2081	6.7176	4.6865	4.6901	0	0
IKNINDAA_01554	hypothetical protein	hypothetical protein	0	2.2415	0	0	0	0	0	0	0	8.0402	7.1346	2.5166
IKNINDAA_01560	hypothetical protein	MAG: asparaginase	0	7.8451	6.4611	0	0	4.5907	2.406	6.7176	5.356	6.7001	4.0769	6.711
IKNINDAA_01563	hypothetical protein	MULTISPECIES: DUF3318 domain-containing protein	5.3715	0	3.2305	5.1142	3.6089	5.7383	3.2081	4.0305	0	4.0201	0	2.5166
IKNINDAA_01566	hypothetical protein	MAG: hypothetical protein DCO99_00625	0	6.7244	6.4611	0	0	0	11.228	10.076	10.712	6.7001	0	5.8721
IKNINDAA_01588	hypothetical protein	DUF2808 domain-containing protein	8.0572	6.7244	7.5379	5.1142	7.2178	5.7383	3.2081	4.0305	3.3475	10.05	5.0961	6.711
IKNINDAA_01606	hypothetical protein	MAG: hypothetical protein DCO99_00830	22.829	34.743	30.152	34.095	37.893	30.987	29.674	28.214	20.085	28.811	24.461	27.683
IKNINDAA_01659	hypothetical protein	hypothetical protein	21.486	17.932	17.23	18.752	23.458	16.067	18.446	17.466	16.068	18.09	23.442	17.616
IKNINDAA_01669	hypothetical protein	MULTISPECIES: hypothetical protein	0	0	0	0	0	0	0	0	0	6.0301	0	0
IKNINDAA_01837	Photosystem I assembly protein Ycf4	photosystem I assembly protein Ycf4	5.3715	3.3622	3.2305	0	0	5.7383	4.0101	2.0153	0	2.01	3.0577	0
IKNINDAA_01900	hypothetical protein	MULTISPECIES: hypothetical protein	0	4.4829	7.5379	0	0	6.886	4.0101	4.7023	4.6865	6.0301	5.0961	5.8721
IKNINDAA_01908	hypothetical protein	MAG: hypothetical protein DCO99_05165	0	0	0	0	0	0	0	3.3588	3.3475	2.01	0	0
IKNINDAA_01932	hypothetical protein	MULTISPECIES: AbrB family transcriptional regulator	12.086	14.569	15.076	23.866	18.045	18.363	17.644	18.137	15.398	21.44	24.461	26.844
IKNINDAA_02061	hypothetical protein	MAG: hypothetical protein DCO99_09940	14.772	15.69	12.922	17.047	19.849	16.067	13.634	11.42	8.7035	12.73	13.25	14.261
IKNINDAA_02070	hypothetical protein	MAG: hypothetical protein DCO99_09980	8.0572	13.449	10.768	0	7.2178	11.477	10.426	12.763	14.059	12.73	13.25	10.905
IKNINDAA_02077	hypothetical protein	PRC-barrel domain-containing protein	12.086	10.087	12.922	3.4095	7.2178	14.92	14.436	18.809	20.085	16.08	7.1346	15.1
IKNINDAA_02085	hypothetical protein	MAG: hypothetical protein DCO99_10055	8.0572	13.449	9.6916	0	0	11.477	12.832	16.794	14.059	37.521	36.692	29.361
IKNINDAA_02111	hypothetical protein	MAG: hypothetical protein DCO99_10180	0	3.3622	2.1537	0	0	3.443	6.4161	5.3741	6.695	13.4	4.0769	8.3888
IKNINDAA_02119	hypothetical protein	MAG: cytochrome B6	14.772	19.052	17.23	23.866	28.871	19.51	24.06	17.466	15.398	16.08	23.442	18.455
IKNINDAA_02163	hypothetical protein	MAG: hypothetical protein DCO99_10425	8.0572	6.7244	7.5379	11.933	10.827	10.329	8.0201	6.7176	4.017	9.3802	6.1154	6.711
IKNINDAA_02213	hypothetical protein	MAG: hypothetical protein DCO99_10675	9.4001	0	3.2305	5.1142	5.4134	5.7383	4.8121	2.687	2.678	3.3501	7.1346	4.1944
IKNINDAA_02243	hypothetical protein	C2 family cysteine protease, partial	12.086	15.69	13.999	6.8189	7.2178	14.92	18.446	18.809	21.424	15.41	16.308	15.939
IKNINDAA_02266	hypothetical protein	DUF4359 domain-containing protein	0	0	0	0	0	0	0	2.0153	2.678	4.0201	0	3.3555
IKNINDAA_02300	hypothetical protein	PH domain-containing protein	12.086	6.7244	7.5379	11.933	10.827	10.329	7.2181	5.3741	5.356	6.0301	6.1154	5.8721
IKNINDAA_02303	hypothetical protein	MAG: hypothetical protein DCO99_11035	10.743	17.932	12.922	17.047	12.631	12.624	8.8221	6.7176	6.0255	10.05	14.269	13.422
IKNINDAA_02386	hypothetical protein	MAG: hypothetical protein DCO99_11615	6.7143	3.3622	0	0	0	3.443	2.406	4.0305	4.6865	8.7102	2.0385	4.1944
IKNINDAA_02410	hypothetical protein	AbrB family transcriptional regulator	0	12.328	10.768	13.638	10.827	10.329	9.6242	12.763	10.042	13.4	20.385	20.133
IKNINDAA_02426	hypothetical protein	MAG: glucose 6-phosphate dehydrogenase	24.172	30.26	24.767	30.685	32.48	27.544	21.654	23.512	24.102	22.11	25.481	25.166
IKNINDAA_02495	hypothetical protein	hypothetical protein	0	3.3622	4.3074	0	5.4134	6.886	2.406	3.3588	4.6865	4.6901	6.1154	5.8721
IKNINDAA_02501	hypothetical protein	MULTISPECIES: hypothetical protein	0	0	6.4611	0	0	0	0	0	0	7.3702	0	0
IKNINDAA_02520	hypothetical protein	MAG: DUF3086 domain-containing protein	0	0	0	0	0	2.2953	0	2.0153	1.339	3.3501	6.1154	2.5166
IKNINDAA_02617	hypothetical protein	MAG: porin, partial	0	0	12.922	0	0	0	0	0	6.0255	6.7001	0	0
K00003	homoserine dehydrogenase	MAG: homoserine dehydrogenase	20.143	30.26	23.691	37.504	30.676	30.987	20.05	24.855	19.415	28.811	22.423	21.811
K00010	myo-inositol 2-dehydrogenase / D-chiro-inositol 1-dehydrogenase	MAG: oxidoreductase	0	0	0	0	0	0	0	2.687	4.017	4.6901	0	0
K00012	UDPglucose 6-dehydrogenase	MAG: nucleotide sugar dehydrogenase	8.0572	5.6036	7.5379	0	5.4134	6.886	4.0101	8.0611	10.042	6.7001	6.1154	5.0333
K00013	histidinol dehydrogenase	histidinol dehydrogenase	0	3.3622	0	0	0	3.443	0	3.3588	4.017	6.0301	3.0577	3.3555
K00030	isocitrate dehydrogenase (NAD+)	MAG: NADP-dependent isocitrate dehydrogenase	45.658	60.519	61.38	75.008	57.742	49.35	60.953	66.504	56.907	60.971	64.211	68.788
K00033	6-phosphogluconate dehydrogenase	NADP-dependent phosphogluconate dehydrogenase	83.258	104.23	105.53	119.33	110.07	110.18	74.587	69.863	64.272	85.092	92.749	98.149
K00034	glucose 1-dehydrogenase	glucose 1-dehydrogenase	14.772	11.207	9.6916	13.638	9.0223	14.92	15.238	15.45	14.729	16.75	14.269	15.939
K00036	glucose-6-phosphate 1-dehydrogenase	MAG: glucose-6-phosphate dehydrogenase	24.172	44.829	45.228	34.095	34.285	48.202	34.487	30.229	27.449	43.551	33.634	37.75
K00052	3-isopropylmalate dehydrogenase	MAG: 3-isopropylmalate dehydrogenase	2.6857	7.8451	7.5379	3.4095	3.6089	14.92	8.8221	7.3893	6.695	7.3702	7.1346	10.067
K00053	ketol-acid reductoisomerase	ketol-acid reductoisomerase	59.086	59.399	62.457	46.028	52.329	63.122	82.607	70.535	56.907	62.981	48.923	59.56
K00058	D-3-phosphoglycerate dehydrogenase / 2-oxoglutarate reductase	phosphoglycerate dehydrogenase	40.286	43.708	43.074	46.028	48.72	43.611	39.299	38.962	34.814	46.231	42.807	45.299
K00059	3-oxoacyl- reductase	MAG: short-chain dehydrogenase;3-oxoacyl-[acyl-carrier-protein] reductase	18.8	23.535	22.614	23.866	27.067	21.806	12.832	16.794	17.407	21.4401	23.4419	17.616
K00067	dTDP-4-dehydrorhamnose reductase	MAG: dTDP-4-dehydrorhamnose reductase	6.7143	4.4829	2.1537	3.4095	0	5.7383	3.2081	4.0305	2.678	7.3702	8.1538	8.3888
K00088	IMP dehydrogenase	MULTISPECIES: GuaB3 family IMP dehydrogenase-related protein	59.086	79.572	69.995	56.256	70.374	78.041	57.745	51.054	52.89	56.281	64.211	62.077
K00091	dihydroflavonol-4-reductase	MAG: NAD-dependent epimerase	8.0572	7.8451	10.768	3.4095	0	9.1813	4.0101	4.7023	8.034	7.3702	3.0577	4.1944
K00099	1-deoxy-D-xylulose-5-phosphate reductoisomerase	1-deoxy-D-xylulose-5-phosphate reductoisomerase	0	0	3.2305	0	0	0	0	6.0458	6.695	3.3501	2.0385	4.1944
K00111	glycerol-3-phosphate dehydrogenase	MAG: glycerol-3-phosphate dehydrogenase	0	0	0	0	0	0	2.406	6.0458	5.356	9.3802	3.0577	5.8721
K00129	aldehyde dehydrogenase (NAD(P)+)	MAG: aldehyde dehydrogenase family protein	6.7143	4.4829	4.3074	0	3.6089	4.5907	0	3.3588	3.3475	8.7102	0	0
K00133	aspartate-semialdehyde dehydrogenase	MAG: aspartate-semialdehyde dehydrogenase	9.4001	10.087	7.5379	0	0	8.0337	8.8221	8.0611	8.7035	6.7001	7.1346	7.5499
K00134	glyceraldehyde 3-phosphate dehydrogenase (phosphorylating)	MULTISPECIES: type I glyceraldehyde-3-phosphate dehydrogenase;MAG: type I glyceraldehyde-3-phosphate dehydrogenase	201.43	187.159	184.142	214.797	227.366	182.474	186.068	141.067	140.599	131.32	155.941	156.873
K00145	N-acetyl-gamma-glutamyl-phosphate reductase	MAG: N-acetyl-gamma-glutamyl-phosphate reductase	13.429	11.207	10.768	13.638	12.631	16.067	12.03	11.42	13.39	14.74	15.288	10.905
K00147	glutamate-5-semialdehyde dehydrogenase	MAG: glutamate-5-semialdehyde dehydrogenase	2.6857	3.3622	3.2305	3.4095	0	3.443	0	8.7328	14.059	2.6801	0	2.5166
K00161	pyruvate dehydrogenase E1 component alpha subunit	MAG: pyruvate dehydrogenase (acetyl-transferring) E1 component subunit alpha	29.543	29.139	24.767	15.343	25.262	21.806	37.695	29.557	21.424	20.77	15.288	22.65
K00162	pyruvate dehydrogenase E1 component beta subunit	MULTISPECIES: pyruvate dehydrogenase complex E1 component subunit beta	17.457	21.294	22.614	22.162	25.262	22.953	16.842	14.779	11.381	12.73	18.346	20.972
K00208	enoyl- reductase I	MAG: enoyl-[acyl-carrier-protein] reductase FabI	55.058	39.226	38.766	47.732	46.916	42.464	39.299	31.573	30.127	34.841	41.788	35.233
K00215	4-hydroxy-tetrahydrodipicolinate reductase	4-hydroxy-tetrahydrodipicolinate reductase	4.0286	3.3622	3.2305	0	0	3.443	5.6141	6.7176	5.356	7.3702	0	1.6778
K00218	protochlorophyllide reductase	MAG: protochlorophyllide oxidoreductase	30.886	28.018	34.459	37.504	39.698	37.873	22.456	22.84	20.085	20.1	28.538	23.489
K00228	coproporphyrinogen III oxidase	oxygen-dependent coproporphyrinogen oxidase	0	0	2.1537	0	0	0	1.604	8.7328	12.72	6.0301	0	0
K00254	dihydroorotate dehydrogenase	MAG: dihydroorotate dehydrogenase (quinone)	0	8.9658	7.5379	0	5.4134	3.443	0	4.7023	5.356	7.3702	4.0769	6.711
K00259	alanine dehydrogenase	MAG: alanine dehydrogenase	6.7143	0	0	0	0	5.7383	5.6141	6.7176	4.6865	7.3702	7.1346	7.5499
K00281	glycine dehydrogenase	MAG: glycine dehydrogenase (aminomethyl-transferring)	9.4001	5.6036	3.2305	0	0	4.5907	8.0201	11.42	11.381	10.72	8.1538	14.261
K00284	glutamate synthase (ferredoxin)	MAG: glutamate synthase large subunit	67.143	56.036	59.227	28.98	41.502	49.35	74.587	65.16	63.602	60.971	77.461	75.499
K00286	pyrroline-5-carboxylate reductase	MAG: pyrroline-5-carboxylate reductase	9.4001	6.7244	7.5379	0	9.0223	9.1813	4.8121	4.7023	4.017	4.6901	6.1154	8.3888
K00324	H+-translocating NAD(P) transhydrogenase subunit alpha	MAG: NAD(P)(+) transhydrogenase (Re/Si-specific) subunit alpha	34.915	33.622	30.152	32.39	30.676	36.725	39.299	26.199	25.441	28.811	30.577	31.877
K00325	H+-translocating NAD(P) transhydrogenase subunit beta	MULTISPECIES: NAD(P)(+) transhydrogenase (Re/Si-specific) subunit beta	0	16.811	11.845	5.1142	12.631	16.067	17.644	24.183	28.119	26.131	12.231	20.133
K00341	NADH-quinone oxidoreductase subunit L	MAG: NADH-quinone oxidoreductase subunit L	0	4.4829	0	0	0	8.0337	4.8121	6.0458	4.6865	5.3601	0	6.711
K00366	ferredoxin-nitrite reductase	MAG: ferredoxin--nitrite reductase	40.286	41.467	34.459	47.732	63.156	41.316	69.775	50.382	55.568	48.241	44.846	44.461
K00367	ferredoxin-nitrate reductase	MAG: nitrate reductase catalytic subunit	0	3.3622	0	0	0	0	6.4161	15.45	18.076	12.06	4.0769	10.905
K00382	dihydrolipoamide dehydrogenase	dihydrolipoyl dehydrogenase	42.972	45.95	45.228	34.095	28.871	42.464	49.725	49.038	40.17	41.541	40.769	47.816
K00383	glutathione reductase (NADPH)	MAG: glutathione-disulfide reductase	14.772	16.811	13.999	10.228	14.436	13.772	16.842	16.122	14.059	18.09	20.385	17.616
K00384	thioredoxin reductase (NADPH)	MAG: thioredoxin-disulfide reductase	8.0572	11.207	12.922	11.933	18.045	17.215	12.03	9.4046	19.415	12.73	9.173	13.422
K00390	phosphoadenosine phosphosulfate reductase	MAG: phosphoadenylyl-sulfate reductase	0	0	0	0	0	0	0	5.3741	6.695	2.01	0	3.3555
K00392	sulfite reductase (ferredoxin)	MAG: sulfite reductase, ferredoxin dependent	17.457	16.811	19.383	8.5237	7.2178	13.772	19.248	22.84	23.432	26.131	14.269	16.778
K00432	glutathione peroxidase	glutathione peroxidase	0	5.6036	6.4611	0	7.2178	4.5907	0	4.0305	5.356	4.6901	0	4.1944
K00450	gentisate 1,2-dioxygenase	MAG: hypothetical protein DCO99_07945	0	0	0	0	0	0	0	0	2.0085	2.6801	5.0961	4.1944
K00514	zeta-carotene desaturase	MAG: 9,9'-di-cis-zeta-carotene desaturase	25.514	19.052	17.23	20.457	14.436	20.658	22.456	14.779	19.415	18.09	15.288	13.422
K00524	ribonucleotide reductase, class II	MAG: ribonucleoside-triphosphate reductase, adenosylcobalamin-dependent	37.6	45.95	43.074	39.209	43.307	41.316	38.497	44.336	40.839	44.891	41.788	51.172
K00548	5-methyltetrahydrofolate--homocysteine methyltransferase	MAG: methionine synthase	6.7143	6.7244	5.3842	0	0	6.886	15.238	25.527	21.424	20.77	7.1346	15.1
K00600	glycine hydroxymethyltransferase	MAG: serine hydroxymethyltransferase	44.315	32.501	32.305	44.323	41.502	33.282	28.872	16.122	19.415	20.1	29.558	26.844
K00602	phosphoribosylaminoimidazolecarboxamide formyltransferase / IMP cyclohydrolase	MAG: bifunctional phosphoribosylaminoimidazolecarboxamide formyltransferase/inosine monophosphate cyclohydrolase	28.2	41.467	43.074	35.799	39.698	40.168	27.268	22.168	24.771	27.471	25.481	28.522
K00605	aminomethyltransferase	MAG: glycine cleavage system aminomethyltransferase GcvT	4.0286	4.4829	3.2305	0	3.6089	3.443	5.6141	3.3588	3.3475	6.7001	6.1154	6.711
K00609	aspartate carbamoyltransferase catalytic subunit	MAG: aspartate carbamoyltransferase	24.172	15.69	19.383	20.457	21.653	20.658	23.258	21.4963	20.754	28.8111	12.231	23.489
K00611	ornithine carbamoyltransferase	MAG: ornithine carbamoyltransferase	5.3715	8.9658	9.6916	6.8189	5.4134	8.0337	9.6242	5.3741	3.3475	6.0301	6.1154	7.5499
K00612	carbamoyltransferase	MAG: hypothetical protein DCO99_09560	0	4.4829	3.2305	0	0	4.5907	4.0101	6.7176	6.695	8.7102	2.0385	5.8721
K00615	transketolase	MAG: transketolase	91.315	104.23	114.15	78.418	93.832	91.813	105.87	102.11	93.06	83.082	76.442	86.404
K00616	transaldolase	transaldolase	61.772	43.708	48.458	49.437	59.547	59.679	52.933	50.382	46.195	45.561	41.788	45.299
K00620	glutamate N-acetyltransferase / amino-acid N-acetyltransferase	MAG: arginine biosynthesis bifunctional protein ArgJ	0	0	2.1537	0	0	3.443	0	3.3588	4.017	2.6801	0	3.3555
K00627	pyruvate dehydrogenase E2 component (dihydrolipoamide acetyltransferase)	MAG: branched-chain alpha-keto acid dehydrogenase subunit E2	34.915	33.622	32.305	35.799	19.849	33.282	42.507	30.901	26.11	31.491	36.692	44.461
K00645	S-malonyltransferase	MAG: [acyl-carrier-protein] S-malonyltransferase	24.172	12.328	13.999	15.343	9.0223	8.0337	16.842	8.7328	7.3645	14.74	20.385	12.583
K00648	3-oxoacyl- synthase III	MAG: 3-oxoacyl-ACP synthase	9.4001	7.8451	6.4611	3.4095	0	3.443	8.8221	6.0458	6.0255	4.6901	8.1538	8.3888
K00677	UDP-N-acetylglucosamine acyltransferase	MULTISPECIES: acyl-ACP--UDP-N-acetylglucosamine O-acyltransferase	9.4001	0	6.4611	3.4095	3.6089	6.886	11.228	9.4046	8.7035	10.05	7.1346	7.5499
K00688	glycogen phosphorylase	MAG: glycogen phosphorylase	12.0858	11.207	10.768	3.4095	3.6089	10.329	20.852	32.2443	44.186	32.1602	9.173	16.7776
K00700	1,4-alpha-glucan branching enzyme	MAG: 1,4-alpha-glucan branching enzyme	28.2	29.139	34.459	20.457	25.262	24.101	36.893	41.649	41.509	26.131	28.538	31.039
K00703	starch synthase	MAG: glycogen synthase GlgA	28.2	52.674	43.074	37.504	41.502	49.35	49.725	45.68	42.848	50.921	38.731	51.172
K00721	dolichol-phosphate mannosyltransferase	MAG: glycosyl transferase	20.1426	16.8112	22.6134	15.3425	16.2404	17.2153	17.644	20.8243	25.4405	20.1001	11.2115	20.1334
K00748	lipid-A-disaccharide synthase	MAG: lipid-A-disaccharide synthase	4.0286	2.2415	3.2305	0	0	4.5907	1.604	4.7023	6.695	4.0201	3.0577	3.3555
K00759	adenine phosphoribosyltransferase	MAG: adenine phosphoribosyltransferase	17.457	19.052	13.999	25.571	19.849	19.51	17.644	8.7328	10.712	15.41	19.365	18.455
K00761	uracil phosphoribosyltransferase	uracil phosphoribosyltransferase	0	0	0	0	0	0	0	0	2.678	2.6801	0	3.3555
K00762	orotate phosphoribosyltransferase	orotate phosphoribosyltransferase	0	0	0	0	0	0	0	4.7023	4.017	7.3702	4.0769	4.1944
K00764	amidophosphoribosyltransferase	MAG: amidophosphoribosyltransferase	0	0	0	0	0	0	8.0201	10.748	5.356	12.06	4.0769	2.5166
K00766	anthranilate phosphoribosyltransferase	MAG: anthranilate phosphoribosyltransferase	0	6.7244	6.4611	8.5237	0	8.0337	7.2182	6.7176	4.6865	10.7202	10.1923	11.7443
K00772	5'-methylthioadenosine phosphorylase	MAG: S-methyl-5'-thioadenosine phosphorylase	0	2.2415	0	0	0	0	0	4.0305	5.356	8.7102	3.0577	4.1944
K00788	thiamine-phosphate pyrophosphorylase	MAG: thiamine phosphate synthase	0	0	3.2305	0	0	2.2953	2.406	6.0458	6.0255	6.0301	4.0769	7.5499
K00789	S-adenosylmethionine synthetase	MAG: methionine adenosyltransferase	18.8	17.932	18.306	22.162	27.067	24.101	20.852	18.137	17.407	24.791	18.346	18.455
K00790	UDP-N-acetylglucosamine 1-carboxyvinyltransferase	MAG: UDP-N-acetylglucosamine 1-carboxyvinyltransferase	5.3715	5.6036	5.3842	0	0	3.443	7.2181	9.4046	5.356	8.0402	7.1346	8.3888
K00794	6,7-dimethyl-8-ribityllumazine synthase	MAG: 6,7-dimethyl-8-ribityllumazine synthase	0	0	0	0	0	0	3.2081	4.0305	7.3645	4.6901	0	0
K00797	spermidine synthase	MAG: polyamine aminopropyltransferase	8.0572	3.3622	7.5379	0	0	6.886	7.2181	9.4046	7.3645	6.7001	7.1346	6.711
K00800	3-phosphoshikimate 1-carboxyvinyltransferase	MAG: 3-phosphoshikimate 1-carboxyvinyltransferase	8.0572	14.569	11.845	5.1142	7.2178	12.624	12.03	12.763	11.381	14.74	16.308	18.455
K00812	aspartate aminotransferase	pyridoxal phosphate-dependent aminotransferase;MAG: aspartate aminotransferase	10.743	14.569	12.922	11.933	10.827	12.624	10.426	13.435	14.059	14.74	10.192	13.422
K00817	histidinol-phosphate aminotransferase	MAG: histidinol-phosphate aminotransferase	2.6857	0	0	3.4095	0	0	0	0	0	4.0201	2.0385	0
K00820	glutamine---fructose-6-phosphate transaminase (isomerizing)	MAG: glutamine--fructose-6-phosphate transaminase (isomerizing)	38.943	31.38	29.075	27.276	25.262	29.839	26.466	26.87	18.746	32.831	26.5	34.394
K00821	acetylornithine/N-succinyldiaminopimelate aminotransferase	aspartate aminotransferase family protein	6.7143	3.3622	2.1537	0	0	4.5907	2.406	4.7023	9.373	7.3702	3.0577	5.8721
K00826	branched-chain amino acid aminotransferase	MAG: branched chain amino acid aminotransferase	36.257	28.018	26.921	49.437	45.111	35.578	24.06	17.466	16.737	25.461	26.5	26.844
K00830	alanine-glyoxylate transaminase / serine-glyoxylate transaminase / serine-pyruvate transaminase	MAG: alanine--glyoxylate aminotransferase	28.2	23.535	23.691	10.228	9.0223	17.215	20.852	14.779	18.746	16.08	14.269	12.583
K00833	adenosylmethionine---8-amino-7-oxononanoate aminotransferase	MAG: adenosylmethionine--8-amino-7-oxononanoate transaminase	4.0286	2.2415	0	0	0	0	0	0	0	0	0	0
K00855	phosphoribulokinase	MAG: phosphoribulokinase	55.058	62.761	67.841	52.847	61.351	52.793	46.517	38.962	42.848	49.581	51.98	41.944
K00856	adenosine kinase	MAG: adenosine kinase	12.086	16.811	13.999	6.8189	9.0223	12.624	17.644	13.435	16.737	9.3802	12.231	15.1
K00858	NAD+ kinase	NAD(+) kinase;MULTISPECIES: NAD(+) kinase	0	0	0	0	0	0	0	0	4.017	4.0201	3.0577	0
K00860	adenylylsulfate kinase	adenylyl-sulfate kinase	0	5.6036	6.4611	0	3.6089	3.443	6.4161	8.0611	6.695	4.0201	5.0961	5.0333
K00864	glycerol kinase	MAG: glycerol kinase	0	3.3622	3.2305	0	0	3.443	1.604	11.42	9.373	8.7102	6.1154	8.3888
K00872	homoserine kinase	homoserine kinase	4.0286	0	0	3.4095	0	4.5907	4.8121	8.0611	11.381	3.3501	0	3.3555
K00873	pyruvate kinase	MAG: pyruvate kinase	36.257	28.018	32.305	32.39	32.48	29.839	36.091	28.886	26.11	26.131	28.538	28.522
K00919	4-diphosphocytidyl-2-C-methyl-D-erythritol kinase	MAG: 4-(cytidine 5'-diphospho)-2-C-methyl-D-erythritol kinase	0	0	0	0	3.6089	0	1.604	4.0305	2.0085	0	0	3.3555
K00927	phosphoglycerate kinase	phosphoglycerate kinase	124.89	125.52	106.61	126.15	128.12	113.62	130.73	103.45	91.052	93.802	99.884	100.67
K00928	aspartate kinase	MAG: aspartate kinase	0	0	3.2305	0	0	0	0	2.687	5.356	2.01	2.0385	3.3555
K00930	acetylglutamate kinase	MULTISPECIES: acetylglutamate kinase	8.0572	4.4829	2.1537	6.8189	0	4.5907	0	2.0153	7.3645	5.3601	7.1346	5.0333
K00937	polyphosphate kinase	MAG: polyphosphate kinase 1	12.086	5.6036	3.2305	8.5237	9.0223	8.0337	4.8121	5.3741	7.3645	9.3802	7.1346	10.905
K00940	nucleoside-diphosphate kinase	nucleoside-diphosphate kinase	36.257	22.415	24.767	23.866	16.24	26.396	26.466	14.779	16.068	12.73	29.558	23.489
K00948	ribose-phosphate pyrophosphokinase	MULTISPECIES: ribose-phosphate pyrophosphokinase	0	5.6036	4.3074	5.1142	5.4134	3.443	5.6141	5.3741	8.034	10.05	8.1538	7.5499
K00958	sulfate adenylyltransferase	sulfate adenylyltransferase	34.915	26.898	29.075	18.752	25.262	26.396	50.527	42.992	44.856	34.171	29.558	31.877
K00962	polyribonucleotide nucleotidyltransferase	MAG: polyribonucleotide nucleotidyltransferase	96.687	77.33	82.917	68.189	61.351	71.155	91.43	84.641	93.73	74.372	84.596	96.471
K00973	glucose-1-phosphate thymidylyltransferase	MAG: glucose-1-phosphate thymidylyltransferase	9.4001	6.7244	7.5379	6.8189	9.0223	8.0337	7.2181	6.7176	4.6865	5.3601	4.0769	7.5499
K00975	glucose-1-phosphate adenylyltransferase	MAG: glucose-1-phosphate adenylyltransferase	87.286	80.693	76.456	85.237	88.418	73.451	76.993	61.802	52.221	58.961	67.269	67.949
K01057	6-phosphogluconolactonase	6-phosphogluconolactonase	8.0572	4.4829	4.3074	3.4095	0	6.886	4.0101	6.0458	6.695	10.05	11.211	5.0333
K01092	myo-inositol-1(or 4)-monophosphatase	MAG: inositol monophosphatase;MAG: inositol phosphatase	0	13.449	13.9987	11.933	14.436	16.067	5.6141	8.7328	12.051	16.7501	16.3071	13.4221
K01139	GTP diphosphokinase / guanosine-3',5'-bis(diphosphate) 3'-diphosphatase	MAG: (p)ppGpp synthetase	0	0	0	0	0	0	4.8121	10.076	8.7035	3.3501	0	2.5166
K01214	isoamylase	MAG: glycogen debranching enzyme	0	0	2.1537	0	0	0	0	4.7023	6.695	4.6901	0	2.5166
K01251	adenosylhomocysteinase	MAG: adenosylhomocysteinase	32.229	31.38	31.229	23.866	34.285	26.396	35.289	34.931	30.127	26.801	23.442	23.489
K01255	leucyl aminopeptidase	MAG: leucyl aminopeptidase	28.2	30.26	25.844	22.162	19.849	21.806	16.04	20.153	22.763	21.44	22.423	20.972
K01256	aminopeptidase N	MAG: aminopeptidase N	34.915	28.018	27.998	11.933	19.849	26.396	35.289	36.275	30.797	32.161	27.519	30.2
K01265	methionyl aminopeptidase	MULTISPECIES: type I methionyl aminopeptidase	0	0	0	0	0	0	0	5.3741	5.356	3.3501	0	0
K01358	ATP-dependent Clp protease, protease subunit	MULTISPECIES: ATP-dependent Clp endopeptidase proteolytic subunit ClpP;MULTISPECIES: ATP-dependent Clp protease proteolytic subunit	24.1718	25.7767	24.7675	18.7519	14.4356	24.101	12.8323	20.1527	20.7545	30.1505	31.5955	22.6497
K01406	serralysin	MAG: hypothetical protein DCO99_07510;MAG: hypothetical protein DCO99_11315	65.8003	81.8134	88.3018	129.559	202.103	112.476	100.251	128.973	131.221	81.071	97.845	85.5657
K01414	oligopeptidase A	MAG: peptidase M3	0	5.6036	5.3842	0	0	2.2953	3.2081	8.0611	12.72	6.0301	0	0
K01428	urease subunit alpha	MAG: urease subunit alpha	6.7143	12.328	8.6148	5.1142	3.6089	8.0337	12.03	18.137	16.737	15.41	9.173	15.939
K01442	choloylglycine hydrolase	MAG: hypothetical protein DCO99_01140;MAG: choloylglycine hydrolase	6.7143	12.328	8.6148	0	0	10.329	13.634	9.4046	16.7375	13.4	13.25	10.905
K01465	dihydroorotase	MAG: dihydroorotase	5.3715	4.4829	7.5379	3.4095	0	5.7383	0	4.7023	7.3645	14.0703	0	11.7443
K01491	methylenetetrahydrofolate dehydrogenase (NADP+) / methenyltetrahydrofolate cyclohydrolase	MAG: bifunctional methylenetetrahydrofolate dehydrogenase/methenyltetrahydrofolate cyclohydrolase FolD	13.429	17.932	10.768	11.933	12.631	18.363	8.8221	10.748	5.356	13.4	13.25	14.261
K01507	inorganic pyrophosphatase	MULTISPECIES: inorganic diphosphatase	21.486	20.173	19.383	28.98	34.285	22.953	18.446	20.824	19.415	22.78	23.442	25.166
K01524	exopolyphosphatase / guanosine-5'-triphosphate,3'-diphosphate pyrophosphatase	MAG: exopolyphosphatase	8.0572	6.7244	3.2305	5.1142	9.0223	5.7383	7.2181	8.0611	8.7035	8.7102	8.1538	8.3888
K01585	arginine decarboxylase	MAG: arginine decarboxylase	2.6857	0	0	0	0	2.2953	0	6.0458	7.3645	4.6901	4.0769	4.1944
K01586	diaminopimelate decarboxylase	MAG: diaminopimelate decarboxylase	9.4001	15.69	11.845	6.8189	5.4134	13.772	12.832	10.748	13.39	12.06	7.1346	8.3888
K01589	5-(carboxyamino)imidazole ribonucleotide synthase	MAG: 5-(carboxyamino)imidazole ribonucleotide synthase	0	6.7244	8.6148	0	5.4134	9.1813	4.8121	6.7176	6.0255	6.0301	5.0961	9.2277
K01595	phosphoenolpyruvate carboxylase	MAG: phosphoenolpyruvate carboxylase	18.8	16.811	24.767	8.5237	10.827	17.215	22.456	26.87	23.432	26.131	16.308	24.327
K01599	uroporphyrinogen decarboxylase	MULTISPECIES: uroporphyrinogen decarboxylase	0	5.6036	7.5379	5.1142	9.0223	6.886	8.0201	9.4046	7.3645	7.3702	5.0961	5.8721
K01601	ribulose-bisphosphate carboxylase large chain	MAG: ribulose-bisphosphate carboxylase large subunit	155.77	110.95	120.61	132.97	131.72	103.29	130.73	96.733	81.009	79.732	76.442	85.566
K01602	ribulose-bisphosphate carboxylase small chain	MULTISPECIES: ribulose bisphosphate carboxylase small subunit	16.114	16.811	15.076	18.752	19.849	17.215	17.644	10.076	7.3645	10.05	12.231	13.422
K01609	indole-3-glycerol phosphate synthase	MAG: indole-3-glycerol phosphate synthase TrpC	0	0	0	0	0	0	2.406	6.0458	2.678	4.0201	0	2.5166
K01624	fructose-bisphosphate aldolase, class II	MULTISPECIES: fructose-bisphosphate aldolase class II	114.14	96.383	91.532	103.99	110.07	99.847	105.87	73.222	66.95	64.321	95.807	93.954
K01626	3-deoxy-7-phosphoheptulonate synthase	MAG: 3-deoxy-7-phosphoheptulonate synthase	0	0	2.1537	0	0	0	2.406	6.0458	4.017	5.3601	0	0
K01647	citrate synthase	MAG: citrate synthase	12.086	16.811	16.153	18.752	21.653	16.067	3.2081	4.0305	8.034	13.4	13.25	9.2277
K01649	2-isopropylmalate synthase	MAG: 2-isopropylmalate synthase	37.6	41.467	30.152	34.095	39.698	44.759	32.883	26.199	27.449	29.481	36.692	37.75
K01652	acetolactate synthase I/II/III large subunit	biosynthetic-type acetolactate synthase large subunit	0	3.3622	5.3842	0	0	5.7383	4.0101	7.3893	6.695	9.3802	5.0961	6.711
K01653	acetolactate synthase I/III small subunit	MAG: acetolactate synthase small subunit	0	5.6036	5.3842	8.5237	9.0223	9.1813	2.406	4.7023	2.678	6.0301	7.1346	6.711
K01657	anthranilate synthase component I	anthranilate synthase component I	14.772	11.207	12.922	5.1142	9.0223	12.624	12.03	13.435	12.051	13.4	12.231	11.744
K01662	1-deoxy-D-xylulose-5-phosphate synthase	MAG: 1-deoxy-D-xylulose-5-phosphate synthase	0	2.2415	0	0	0	0	0	4.7023	5.356	3.3501	0	0
K01673	carbonic anhydrase	MAG: carbonic anhydrase	5.3715	4.4829	6.4611	5.1142	0	5.7383	8.0201	6.0458	8.034	6.0301	8.1538	7.5499
K01679	fumarate hydratase, class II	MAG: class II fumarate hydratase	0	0	0	0	0	0	0	0	2.0085	3.3501	0	3.3555
K01682	aconitate hydratase 2 / 2-methylisocitrate dehydratase	MAG: bifunctional aconitate hydratase 2/2-methylisocitrate dehydratase	5.3715	12.328	12.922	10.228	14.436	14.92	49.725	50.382	47.534	36.851	21.404	31.877
K01687	dihydroxy-acid dehydratase	dihydroxy-acid dehydratase	40.286	34.743	32.305	22.162	34.285	26.396	40.101	35.603	38.161	38.191	25.481	29.361
K01689	enolase	MULTISPECIES: phosphopyruvate hydratase	45.658	44.829	47.381	54.551	63.156	44.759	54.537	42.321	41.509	36.181	41.788	37.75
K01693	imidazoleglycerol-phosphate dehydratase	MAG: imidazoleglycerol-phosphate dehydratase HisB	0	0	5.3842	3.4095	0	4.5907	5.6141	0	1.339	3.3501	3.0577	0
K01696	tryptophan synthase beta chain	MAG: tryptophan synthase subunit beta	5.3715	7.8451	9.6916	0	0	9.1813	3.2081	7.3893	6.0255	7.3702	4.0769	9.2277
K01698	porphobilinogen synthase	MULTISPECIES: porphobilinogen synthase	21.486	31.38	38.766	32.39	30.676	34.43	19.248	22.84	30.797	28.141	30.577	31.039
K01702	3-isopropylmalate dehydratase	MAG: 3-isopropylmalate dehydratase large subunit	0	0	0	0	0	0	2.406	6.0458	6.0255	3.3501	0	0
K01710	dTDP-glucose 4,6-dehydratase	MAG: dTDP-glucose 4,6-dehydratase	21.486	20.173	25.844	20.457	10.827	17.215	13.634	18.809	14.059	16.75	15.288	20.972
K01711	GDPmannose 4,6-dehydratase	MAG: GDP-mannose 4,6-dehydratase	0	5.6036	7.5379	6.8189	0	4.5907	3.2081	16.794	14.059	17.42	7.1346	11.744
K01714	4-hydroxy-tetrahydrodipicolinate synthase	MAG: 4-hydroxy-tetrahydrodipicolinate synthase	21.486	21.294	20.46	28.98	27.067	26.396	17.644	9.4046	14.729	10.72	23.442	18.455
K01725	cyanate lyase	cyanase	0	4.4829	0	0	0	0	6.4161	0	6.0255	0	5.0961	2.5166
K01733	threonine synthase	threonine synthase;MAG: threonine synthase	30.886	32.501	34.459	23.8659	16.2401	24.101	32.0801	32.916	32.805	27.47	22.4231	26.005
K01735	3-dehydroquinate synthase	MAG: 3-dehydroquinate synthase	0	2.2415	0	0	0	0	0	2.687	2.0085	2.01	4.0769	1.6778
K01736	chorismate synthase	MULTISPECIES: chorismate synthase	2.6857	2.2415	5.3842	3.4095	0	4.5907	2.406	4.0305	3.3475	6.0301	3.0577	4.1944
K01738	cysteine synthase	MAG: cysteine synthase A;MULTISPECIES: cysteine synthase A	38.9431	48.191	45.228	64.78	64.961	55.088	34.4861	27.542	32.805	34.17	41.788	44.461
K01749	hydroxymethylbilane synthase	MAG: hydroxymethylbilane synthase	17.457	13.449	13.999	10.228	9.0223	14.92	14.436	16.122	16.737	14.07	19.365	14.261
K01754	threonine dehydratase	threonine ammonia-lyase, biosynthetic	2.6857	4.4829	7.5379	0	0	4.5907	4.8121	6.7176	10.712	10.05	4.0769	10.905
K01755	argininosuccinate lyase	MAG: argininosuccinate lyase	0	3.3622	5.3842	0	0	3.443	4.8121	2.687	4.6865	1.34	3.0577	4.1944
K01756	adenylosuccinate lyase	MULTISPECIES: adenylosuccinate lyase	32.229	24.656	34.459	27.276	25.262	32.135	20.05	20.824	26.78	19.43	20.385	26.844
K01761	methionine-gamma-lyase	MAG: aluminum resistance family protein	4.0286	0	3.2305	0	0	0	0	4.0305	4.6865	3.3501	0	5.8721
K01768	adenylate cyclase	MAG: adenylate/guanylate cyclase domain-containing protein	0	2.2415	4.3074	0	0	2.2953	4.0101	4.7023	4.6865	2.6801	2.0385	2.5166
K01772	protoporphyrin/coproporphyrin ferrochelatase	MAG: ferrochelatase	0	5.6036	4.3074	0	0	0	0	4.0305	3.3475	4.0201	0	5.0333
K01778	diaminopimelate epimerase	MAG: diaminopimelate epimerase	8.0572	10.087	8.6148	5.1142	7.2178	8.0337	2.406	7.3893	10.712	10.05	6.1154	7.5499
K01783	ribulose-phosphate 3-epimerase	MULTISPECIES: ribulose-phosphate 3-epimerase	6.7143	17.932	16.153	20.457	16.24	17.215	10.426	11.42	10.042	10.72	18.346	12.583
K01784	UDP-glucose 4-epimerase	MAG: 3-beta hydroxysteroid dehydrogenase;MAG: UDP-glucose 4-epimerase GalE	24.1716	23.5352	21.537	17.047	16.24	21.806	20.852	22.8398	27.449	23.4501	16.308	23.489
K01788	N-acylglucosamine-6-phosphate 2-epimerase	MAG: acetylmannosamine-6-phosphate 2-epimerase	0	0	0	0	0	0	0	0	0	0	4.0769	4.1944
K01791	UDP-N-acetylglucosamine 2-epimerase (non-hydrolysing)	MAG: UDP-N-acetylglucosamine 2-epimerase (non-hydrolyzing)	0	5.6036	6.4611	3.4095	0	6.886	0	4.7023	5.356	7.3702	3.0577	3.3555
K01803	triosephosphate isomerase (TIM)	MULTISPECIES: triose-phosphate isomerase	2.6857	11.207	12.922	6.8189	9.0223	14.92	17.644	25.527	16.068	14.74	12.231	14.261
K01807	ribose 5-phosphate isomerase A	MAG: ribose 5-phosphate isomerase A	17.457	13.449	15.076	22.162	16.24	17.215	14.436	14.107	16.068	15.41	12.231	13.422
K01810	glucose-6-phosphate isomerase	MAG: glucose-6-phosphate isomerase	75.201	75.089	76.456	88.646	86.614	78.041	101.05	84.641	76.992	85.762	87.653	92.277
K01814	phosphoribosylformimino-5-aminoimidazole carboxamide ribotide isomerase	MAG: 1-(5-phosphoribosyl)-5-((5-phosphoribosylamino)methylideneamino)imidazole-4-carboxamide isomerase	0	3.3622	2.1537	0	0	0	2.406	3.3588	4.6865	5.3601	5.0961	5.0333
K01822	steroid Delta-isomerase	MULTISPECIES: nuclear transport factor 2 family protein	0	0	0	5.1142	0	3.443	1.604	2.0153	3.3475	2.6801	4.0769	6.711
K01835	phosphoglucomutase	MAG: alpha-D-glucose phosphate-specific phosphoglucomutase	65.801	88.538	79.687	83.532	66.765	78.041	61.755	57.099	64.272	58.291	69.307	67.949
K01840	phosphomannomutase	MAG: phosphoglucosamine mutase	28.2	14.569	16.153	18.752	19.849	19.51	9.6242	12.763	14.059	19.43	19.365	20.972
K01845	glutamate-1-semialdehyde 2,1-aminomutase	MAG: glutamate-1-semialdehyde-2,1-aminomutase	52.372	45.95	40.92	40.914	46.916	40.168	32.081	24.183	27.449	25.461	40.769	33.555
K01866	tyrosyl-tRNA synthetase	MAG: tyrosine--tRNA ligase	0	3.3622	0	0	0	4.5907	3.2081	0	7.3645	3.3501	0	2.5166
K01867	tryptophanyl-tRNA synthetase	MAG: tryptophan--tRNA ligase	0	4.4829	4.3074	0	0	6.886	2.406	5.3741	4.017	5.3601	4.0769	4.1944
K01868	threonyl-tRNA synthetase	MAG: threonine--tRNA ligase	6.7143	5.6036	10.768	0	0	4.5907	5.6141	8.0611	8.034	8.7102	7.1346	10.905
K01869	leucyl-tRNA synthetase	MAG: leucine--tRNA ligase	9.4001	12.328	15.076	5.1142	5.4134	10.329	16.04	22.168	22.763	13.4	11.211	12.583
K01870	isoleucyl-tRNA synthetase	MAG: isoleucine--tRNA ligase	8.0572	5.6036	5.3842	0	3.6089	4.5907	8.0201	12.763	12.051	10.72	6.1154	7.5499
K01872	alanyl-tRNA synthetase	MAG: alanine--tRNA ligase	6.7143	4.4829	5.3842	0	0	0	7.2181	14.779	16.068	12.73	0	5.0333
K01873	valyl-tRNA synthetase	valine--tRNA ligase	10.743	10.087	15.076	3.4095	14.436	14.92	12.832	20.153	22.763	16.75	17.327	16.778
K01874	methionyl-tRNA synthetase	MAG: methionine--tRNA ligase	5.3715	10.087	9.6916	10.228	9.0223	11.477	7.2181	6.7176	12.72	12.06	8.1538	9.2277
K01875	seryl-tRNA synthetase	MAG: serine--tRNA ligase	12.086	6.7244	8.6148	0	5.4134	5.7383	5.6141	16.122	14.059	13.4	9.173	7.5499
K01876	aspartyl-tRNA synthetase	MAG: aspartate--tRNA ligase	2.6857	13.449	11.845	5.1142	9.0223	10.329	12.03	26.87	19.415	22.78	12.231	15.939
K01878	glycyl-tRNA synthetase alpha chain	MAG: glycine--tRNA ligase subunit alpha	0	7.8451	6.4611	6.8189	0	6.886	0	6.7176	9.373	7.3702	3.0577	5.8721
K01879	glycyl-tRNA synthetase beta chain	MAG: glycine--tRNA ligase subunit beta	6.7143	14.569	11.845	6.8189	9.0223	10.329	15.238	14.107	18.746	18.09	11.211	18.455
K01881	prolyl-tRNA synthetase	MAG: proline--tRNA ligase	2.6857	6.7244	7.5379	0	0	6.886	7.2181	3.3588	8.7035	6.0301	6.1154	6.711
K01883	cysteinyl-tRNA synthetase	MAG: cysteine--tRNA ligase	4.0286	4.4829	0	0	0	3.443	4.0101	7.3893	10.712	6.0301	3.0577	5.0333
K01885	glutamyl-tRNA synthetase	MAG: glutamate--tRNA ligase	0	0	2.1537	0	0	0	3.2081	2.0153	3.3475	4.6901	0	0
K01887	arginyl-tRNA synthetase	MAG: arginine--tRNA ligase	8.0572	10.087	8.6148	0	0	9.1813	6.4161	10.748	9.373	11.39	7.1346	10.067
K01889	phenylalanyl-tRNA synthetase alpha chain	phenylalanine--tRNA ligase subunit alpha	0	0	0	0	0	0	0	4.7023	8.7035	5.3601	0	0
K01890	phenylalanyl-tRNA synthetase beta chain	MAG: phenylalanine--tRNA ligase subunit beta	9.4001	10.087	9.6916	0	3.6089	8.0337	11.228	20.153	14.729	16.75	9.173	14.261
K01892	histidyl-tRNA synthetase	MAG: histidine--tRNA ligase	0	2.2415	0	0	0	0	0	4.7023	2.678	6.0301	2.0385	3.3555
K01895	acetyl-CoA synthetase	acetate--CoA ligase	45.658	53.795	54.919	49.437	50.525	53.94	44.111	54.412	52.89	60.971	53	51.172
K01897	long-chain acyl-CoA synthetase	MAG: long-chain fatty acid--CoA ligase	40.286	30.26	30.152	18.752	18.045	26.396	16.842	22.84	28.788	20.1	18.346	21.811
K01915	glutamine synthetase	MAG: glutamine synthetase type III	165.173	143.453	147.528	180.702	187.663	154.935	175.645	125.619	127.874	117.922	143.711	135.059
K01921	D-alanine-D-alanine ligase	MAG: D-alanine--D-alanine ligase	0	0	0	0	0	2.2953	1.604	5.3741	4.6865	8.0402	5.0961	5.8721
K01924	UDP-N-acetylmuramate--alanine ligase	MAG: UDP-N-acetylmuramate--L-alanine ligase	0	0	0	0	0	0	0	4.0305	2.678	0	0	0
K01928	UDP-N-acetylmuramoyl-L-alanyl-D-glutamate--2,6-diaminopimelate ligase	MAG: UDP-N-acetylmuramoyl-L-alanyl-D-glutamate--2,6-diaminopimelate ligase	0	0	0	0	0	0	1.604	2.687	6.0255	2.6801	0	0
K01933	phosphoribosylformylglycinamidine cyclo-ligase	MULTISPECIES: phosphoribosylformylglycinamidine cyclo-ligase	16.114	5.6036	6.4611	0	0	9.1813	4.8121	10.748	12.051	11.39	6.1154	5.0333
K01937	CTP synthase	MAG: CTP synthase	26.857	22.415	27.998	23.866	19.849	28.692	27.268	25.527	20.754	24.121	22.423	25.166
K01939	adenylosuccinate synthase	MAG: adenylosuccinate synthase	32.229	32.501	37.69	22.162	23.458	29.839	40.903	42.992	41.509	35.511	34.654	41.105
K01940	argininosuccinate synthase	argininosuccinate synthase	21.486	21.294	21.537	15.343	12.631	24.101	20.852	22.84	22.763	26.801	27.519	29.361
K01945	phosphoribosylamine---glycine ligase	MAG: phosphoribosylamine--glycine ligase	6.7143	3.3622	4.3074	0	0	6.886	8.8221	10.748	6.695	7.3702	5.0961	8.3888
K01950	NAD+ synthase (glutamine-hydrolysing)	MAG: NAD+ synthase	0	0	2.1537	0	0	2.2953	1.604	2.0153	2.0085	3.3501	0	3.3555
K01951	GMP synthase (glutamine-hydrolysing)	MAG: GMP synthase (glutamine-hydrolyzing)	26.857	14.569	17.23	10.228	12.631	16.067	17.644	17.466	22.763	18.76	14.269	10.905
K01953	asparagine synthase (glutamine-hydrolysing)	MAG: asparagine synthase (glutamine-hydrolyzing)	40.286	33.622	33.382	32.39	21.653	36.725	38.497	39.634	42.178	52.931	41.788	41.105
K01955	carbamoyl-phosphate synthase large subunit	MAG: carbamoyl phosphate synthase large subunit	16.114	22.415	20.46	6.8189	14.436	18.363	23.258	32.244	33.475	36.181	16.308	26.005
K01956	carbamoyl-phosphate synthase small subunit	MAG: carbamoyl phosphate synthase small subunit	0	0	4.3074	0	0	3.443	4.0101	7.3893	8.7035	8.7102	0	6.711
K01961	acetyl-CoA carboxylase, biotin carboxylase subunit	MULTISPECIES: acetyl-CoA carboxylase biotin carboxylase subunit	12.086	25.777	30.152	18.752	14.436	25.249	13.634	29.557	22.763	28.141	25.481	25.166
K01962	acetyl-CoA carboxylase carboxyl transferase subunit alpha	MULTISPECIES: acetyl-CoA carboxylase carboxyltransferase subunit alpha	8.0572	8.9658	7.5379	0	7.2178	4.5907	4.0101	4.0305	8.034	5.3601	0	0
K01963	acetyl-CoA carboxylase carboxyl transferase subunit beta	MAG: acetyl-CoA carboxylase carboxyl transferase subunit beta	14.772	14.569	15.076	8.5237	9.0223	11.477	12.03	10.748	12.72	6.7001	6.1154	10.067
K01990	ABC-2 type transport system ATP-binding protein	ABC transporter ATP-binding protein	0	0	0	0	0	0	0	2.0153	2.0085	1.34	3.0577	2.5166
K02005	HlyD family secretion protein	MAG: efflux RND transporter periplasmic adaptor subunit	14.772	20.173	15.076	13.638	7.2178	17.215	9.6242	12.092	10.042	12.73	16.308	14.261
K02012	iron(III) transport system substrate-binding protein	MAG: iron ABC transporter substrate-binding protein	290.06	219.662	232.6	301.74	279.69	254.79	2.406	6.0458	4.6865	6.7002	2.0385	3.3555
K02028	polar amino acid transport system ATP-binding protein	MAG: amino acid ABC transporter ATP-binding protein	0	0	0	0	0	0	3.2081	6.0458	6.0255	6.0301	0	0
K02036	phosphate transport system ATP-binding protein	phosphate ABC transporter ATP-binding protein PstB	8.0572	10.087	12.922	15.343	10.827	12.624	8.0201	14.779	10.042	19.43	15.288	16.778
K02040	phosphate transport system substrate-binding protein	MAG: phosphate ABC transporter substrate-binding protein PstS	59.086	71.727	63.534	88.646	86.614	73.451	50.527	47.695	50.8815	50.251	57.077	51.172
K02044	phosphonate transport system substrate-binding protein	MAG: putative selenate ABC transporter substrate-binding protein	4.0286	6.7244	5.3842	0	0	6.886	4.8121	6.0458	6.695	7.3702	3.0577	9.2277
K02065	phospholipid/cholesterol/gamma-HCH transport system ATP-binding protein	MAG: ABC transporter ATP-binding protein	4.0286	4.4829	3.2305	0	0	0	4.8121	4.0305	4.017	6.0301	3.0577	5.0333
K02067	phospholipid/cholesterol/gamma-HCH transport system substrate-binding protein	MAG: MCE family protein	6.7143	6.7244	5.3842	8.5237	7.2178	5.7383	9.6242	7.3893	14.059	14.0701	14.269	14.2614
K02092	allophycocyanin alpha subunit	allophycocyanin	88.629	78.451	75.379	112.51	102.85	88.37	71.379	50.382	54.229	58.291	80.519	66.271
K02093	allophycocyanin beta subunit	allophycocyanin subunit beta	96.687	156.9	123.84	177.29	137.14	131.98	161.2	107.48	123.86	177.55	389.34	255.02
K02094	phycobilisome core linker protein	phycobilisome linker polypeptide	12.086	10.087	10.768	11.933	9.0223	13.772	6.4161	8.0611	4.6865	7.3702	10.192	7.5499
K02095	allophycocyanin-B	MULTISPECIES: allophycocyanin subunit alpha-B	20.143	20.173	21.537	25.571	28.871	21.806	20.05	16.122	16.737	18.76	25.481	20.133
K02096	phycobilisome core-membrane linker protein	MAG: cell wall anchor protein	304.83	271.22	276.75	315.38	317.58	286.92	262.26	237.8	237.67	221.77	237.48	243.27
K02097	phycobilisome core component	MAG: allophycocyanin subunit beta	36.257	31.38	30.152	44.323	43.307	32.135	19.248	14.779	18.746	22.78	42.807	21.811
K02109	F-type H+-transporting ATPase subunit b	MULTISPECIES: F0F1 ATP synthase subunit B'	0	0	0	0	0	0	0	2.0153	0	2.6801	6.1154	0
K02111	F-type H+/Na+-transporting ATPase subunit alpha	MULTISPECIES: F0F1 ATP synthase subunit alpha	143.69	126.64	122.76	139.79	133.53	119.36	145.16	110.17	105.11	96.482	111.1	124.15
K02113	F-type H+-transporting ATPase subunit delta	MAG: ATP F0F1 synthase subunit delta	17.457	21.294	21.537	17.047	10.827	17.215	11.228	19.481	22.763	17.42	21.404	22.65
K02115	F-type H+-transporting ATPase subunit gamma	MULTISPECIES: F0F1 ATP synthase subunit gamma	61.772	61.64	65.688	75.008	86.614	70.008	60.953	33.588	27.449	38.191	54.019	47.816
K02133	F-type H+-transporting ATPase subunit beta	MAG: F0F1 ATP synthase subunit beta	202.77	166.99	148.6	196.04	193.08	173.3	181.25	134.35	139.93	129.98	144.73	145.13
K02160	acetyl-CoA carboxylase biotin carboxyl carrier protein	MAG: acetyl-CoA carboxylase biotin carboxyl carrier protein	0	0	0	3.4095	0	0	4.0101	9.4046	6.0255	10.72	10.192	11.744
K02217	ferritin	ferritin	0	0	0	0	0	0	0	3.3588	4.6865	4.0201	0	0
K02234	cobalamin biosynthesis protein CobW	MAG: cobalamin biosynthesis protein CobW	0	3.3622	3.2305	0	9.0223	4.5907	4.0101	14.7786	8.034	8.7102	8.1538	3.3555
K02274	cytochrome c oxidase subunit I	MAG: cytochrome c oxidase subunit I	0	0	0	0	0	0	0	0	1.339	2.01	3.0577	2.5166
K02275	cytochrome c oxidase subunit II	MAG: cytochrome C oxidase subunit II	0	0	0	0	0	0	0	2.0153	4.017	2.6801	0	0
K02284	phycocyanin alpha chain	phycocyanin subunit alpha	259.17	218.54	219.68	269.35	221.95	221.5	178.85	171.3	222.94	166.16	250.73	181.2
K02285	phycocyanin beta chain	MULTISPECIES: phycocyanin subunit beta	351.83	544.67	549.19	690.42	582.84	476.28	424.27	334.54	392.33	333.67	551.4	387.56
K02287	phycocyanin-associated, rod	phycobilisome linker polypeptide	0	10.087	10.768	0	0	11.477	11.228	10.748	16.068	10.72	14.269	13.422
K02290	phycobilisome rod-core linker protein	phycobilisome rod-core linker polypeptide CpcG;MAG: phycobilisome Linker polypeptide	149.058	165.868	166.911	177.288	144.352	179.038	126.718	112.183	115.153	104.523	143.709	114.087
K02291	15-cis-phytoene synthase	MAG: phytoene synthase	9.4001	4.4829	6.4611	5.1142	5.4134	6.886	8.8221	11.42	7.3645	12.06	10.192	10.905
K02293	15-cis-phytoene desaturase	MAG: 15-cis-phytoene desaturase	10.743	13.449	13.999	18.752	16.24	20.658	27.268	26.199	21.424	33.501	29.558	31.039
K02303	uroporphyrin-III C-methyltransferase	uroporphyrinogen-III C-methyltransferase	0	0	0	0	0	5.7383	4.0101	6.0458	6.695	5.3601	0	4.1944
K02313	chromosomal replication initiator protein	MAG: chromosomal replication initiator protein DnaA	2.6857	0	3.2305	0	0	0	0	4.7023	4.017	4.6901	0	2.5166
K02314	replicative DNA helicase	MULTISPECIES: replicative DNA helicase	0	0	0	3.4095	0	0	2.406	5.3741	3.3475	5.3601	2.0385	2.5166
K02335	DNA polymerase I	MAG: DNA polymerase I	2.6857	10.087	8.6148	0	0	5.7383	3.2081	15.45	18.076	15.41	6.1154	9.2277
K02338	DNA polymerase III subunit beta	MAG: DNA polymerase III subunit beta	37.6	23.535	26.921	25.571	21.653	26.396	24.862	26.87	25.441	33.501	30.577	31.877
K02355	elongation factor G	MAG: elongation factor G	87.286	97.503	116.3	66.485	77.591	94.109	106.67	98.077	91.052	73.702	62.173	72.982
K02356	elongation factor P	MULTISPECIES: elongation factor P	10.743	12.328	9.6916	6.8189	9.0223	9.1813	16.842	14.779	14.729	10.72	10.192	13.422
K02357	elongation factor Ts	MULTISPECIES: translation elongation factor Ts	56.4	41.467	36.613	46.028	52.329	39.021	56.141	39.634	37.492	40.871	53	48.655
K02358	elongation factor Tu	MAG: elongation factor Tu	260.52	227.51	220.75	271.05	290.52	223.79	250.23	200.86	204.2	200.33	233.4	199.65
K02372	3-hydroxyacyl- dehydratase	3-hydroxyacyl-ACP dehydratase FabZ	0	0	4.3074	0	0	0	0	4.0305	2.678	5.3601	0	0
K02433	aspartyl-tRNA(Asn)/glutamyl-tRNA(Gln) amidotransferase subunit A	MULTISPECIES: Asp-tRNA(Asn)/Glu-tRNA(Gln) amidotransferase subunit GatA	13.429	15.69	18.306	8.5237	14.436	17.215	15.238	22.168	21.424	22.11	18.346	15.939
K02434	aspartyl-tRNA(Asn)/glutamyl-tRNA(Gln) amidotransferase subunit B	MAG: Asp-tRNA(Asn)/Glu-tRNA(Gln) amidotransferase GatCAB subunit B	33.572	24.656	27.998	23.866	23.458	22.953	35.289	39.634	38.831	32.161	23.442	26.005
K02469	DNA gyrase subunit A	DNA topoisomerase 4 subunit A;MAG: DNA gyrase subunit A	36.257	56.0364	64.6108	39.2089	39.6979	63.122	64.161	70.534	63.602	71.021	71.346	79.693
K02470	DNA gyrase subunit B	MAG: DNA topoisomerase (ATP-hydrolyzing) subunit B	30.886	26.898	26.921	22.162	23.458	30.987	32.081	40.977	44.187	36.851	32.615	32.716
K02471	vitamin B12/bleomycin/antimicrobial peptide transport system ATP-binding/permease protein	MAG: ABC transporter ATP-binding protein	6.7143	4.4829	5.3842	0	0	5.7383	5.6141	20.153	16.068	14.07	6.1154	5.0333
K02479	two-component system, NarL family, response regulator	response regulator transcription factor	6.7143	8.9658	10.768	0	7.2178	6.886	6.4161	5.3741	6.0255	8.7102	12.231	10.067
K02492	glutamyl-tRNA reductase	glutamyl-tRNA reductase	0	0	3.2305	0	0	0	1.604	10.076	8.7035	10.05	0	0
K02500	imidazole glycerol-phosphate synthase subunit HisF	MAG: imidazole glycerol phosphate synthase subunit HisF	5.3715	4.4829	3.2305	0	5.4134	5.7383	7.2181	9.4046	10.042	8.7102	9.173	8.3888
K02502	ATP phosphoribosyltransferase regulatory subunit	MAG: ATP phosphoribosyltransferase regulatory subunit	6.7143	4.4829	5.3842	3.4095	3.6089	6.886	6.4161	5.3741	4.6865	6.0301	4.0769	4.1944
K02518	translation initiation factor IF-1	MULTISPECIES: translation initiation factor IF-1	0	0	0	0	0	0	0	2.0153	0	5.3601	4.0769	5.8721
K02519	translation initiation factor IF-2	MAG: translation initiation factor IF-2	41.629	36.984	33.382	28.98	25.262	34.43	40.903	40.305	30.797	36.181	36.692	40.266
K02520	translation initiation factor IF-3	MULTISPECIES: translation initiation factor IF-3	20.143	8.9658	8.6148	11.933	0	8.0337	19.248	20.153	18.746	24.121	13.25	12.583
K02536	UDP-3-O- glucosamine N-acyltransferase	MAG: UDP-3-O-(3-hydroxymyristoyl)glucosamine N-acyltransferase	4.0286	12.328	12.922	8.5237	0	11.477	11.228	12.092	10.712	8.7102	11.211	10.067
K02575	MFS transporter, NNP family, nitrate/nitrite transporter	MAG: MFS transporter	26.857	14.569	13.999	23.866	28.871	21.806	28.872	16.122	11.381	10.05	16.308	19.294
K02600	transcription termination/antitermination protein NusA	MAG: transcription elongation factor NusA	36.257	28.018	31.229	30.685	23.458	32.135	35.289	38.29	38.161	36.851	25.481	31.039
K02601	transcription termination/antitermination protein NusG	MAG: transcription termination/antitermination protein NusG	17.457	17.932	18.306	22.162	19.849	14.92	20.852	18.809	18.746	20.77	22.423	19.294
K02634	apocytochrome f	MAG: apocytochrome f	18.8	15.69	13.999	13.638	16.24	14.92	12.03	10.076	12.72	19.43	22.423	15.1
K02635	cytochrome b6	MULTISPECIES: cytochrome b6	14.772	16.811	19.383	23.866	27.067	22.953	12.832	9.4046	10.712	14.74	15.288	14.261
K02636	cytochrome b6-f complex iron-sulfur subunit	MULTISPECIES: cytochrome b6-f complex iron-sulfur subunit	0	3.3622	0	5.1142	0	9.1813	0	9.4046	11.381	12.06	17.327	17.616
K02637	cytochrome b6-f complex subunit 4	MULTISPECIES: cytochrome b6-f complex subunit IV	0	0	0	3.4095	10.827	0	8.0201	0	0	0	0	0
K02639	ferredoxin	ferredoxin;2Fe-2S iron-sulfur cluster-binding protein;Ferredoxin	0	15.69	12.922	22.162	25.262	10.329	10.426	15.4505	14.0595	10.7203	11.211	10.905
K02641	ferredoxin--NADP+ reductase	FAD-binding oxidoreductase	108.77	128.88	118.45	115.92	97.44	97.552	135.54	123.6	102.43	109.88	119.25	105.7
K02652	type IV pilus assembly protein PilB	MAG: general secretion pathway protein GspE	2.6857	3.3622	3.2305	0	0	0	1.604	6.7176	7.3645	9.3802	4.0769	5.8721
K02663	type IV pilus assembly protein PilN	MAG: hypothetical protein DCO99_06045	2.6857	0	0	0	0	0	1.604	2.687	2.678	2.01	0	2.5166
K02666	type IV pilus assembly protein PilQ	MAG: general secretion pathway protein GspD	0	5.6036	5.3842	0	0	9.1813	6.4161	12.763	14.059	10.05	7.1346	10.067
K02669	twitching motility protein PilT	MAG: twitching motility protein PilT;MAG: type IV pili twitching motility protein PilT	12.086	14.569	11.845	15.343	10.827	14.92	8.8221	7.3893	6.695	18.76	12.231	15.1
K02689	photosystem I P700 chlorophyll a apoprotein A1	photosystem I core protein PsaA	76.543	60.519	49.535	86.941	90.223	63.122	60.151	55.084	38.161	55.611	69.307	62.077
K02690	photosystem I P700 chlorophyll a apoprotein A2	photosystem I core protein PsaB	61.772	40.346	41.997	64.78	73.983	58.531	58.547	43.664	44.856	28.141	56.057	61.238
K02691	photosystem I subunit VII	photosystem I iron-sulfur center subunit VII	12.086	10.087	10.768	20.457	18.045	12.624	17.644	12.092	12.051	16.08	29.558	20.972
K02692	photosystem I subunit II	MULTISPECIES: photosystem I reaction center subunit II	21.486	13.449	16.153	22.162	19.849	18.363	32.081	26.87	25.441	37.521	42.807	30.2
K02693	photosystem I subunit IV	MULTISPECIES: photosystem I reaction center subunit IV	0	3.3622	3.2305	0	0	0	0	8.0611	7.3645	6.7001	6.1154	4.1944
K02694	photosystem I subunit III	MULTISPECIES: photosystem I reaction center subunit III	12.086	10.087	9.6916	17.047	18.045	20.658	36.893	30.229	28.788	27.471	27.519	40.266
K02699	photosystem I subunit XI	MULTISPECIES: hypothetical protein	40.286	39.226	36.613	46.028	52.329	37.873	33.685	20.153	22.093	25.461	38.731	35.233
K02703	photosystem II P680 reaction center D1 protein	MULTISPECIES: photosystem II q(b) protein	38.943	42.588	43.074	44.323	45.111	43.611	46.517	47.695	42.178	42.881	38.731	51.172
K02704	photosystem II CP47 chlorophyll apoprotein	MULTISPECIES: photosystem II chlorophyll-binding protein CP47	111.46	114.31	113.07	146.61	153.38	121.65	117.9	96.733	89.713	84.422	106	98.149
K02705	photosystem II CP43 chlorophyll apoprotein	MULTISPECIES: photosystem II reaction center protein CP43	69.829	68.365	67.841	95.465	90.223	75.746	68.973	58.443	65.611	50.921	58.096	56.205
K02706	photosystem II P680 reaction center D2 protein	photosystem II D2 protein (photosystem q(a) protein)	25.514	36.984	34.459	47.732	50.525	40.168	39.299	20.824	18.076	20.1	29.558	26.844
K02716	photosystem II oxygen-evolving enhancer protein 1	MAG: Photosystem II manganese-stabilizing polypeptide	87.286	104.23	105.53	117.63	128.12	97.552	113.08	106.14	99.086	86.432	84.596	88.921
K02717	photosystem II oxygen-evolving enhancer protein 2	MAG: photosystem II oxygen evolving complex protein PsbP	0	15.69	11.845	8.5237	0	10.329	5.6141	10.076	9.373	12.06	12.231	12.583
K02719	photosystem II PsbU protein	MULTISPECIES: photosystem II complex extrinsic protein PsbU	0	16.811	9.6916	15.343	10.827	10.329	7.2181	10.076	12.051	14.74	25.481	16.778
K02720	photosystem II cytochrome c550	MULTISPECIES: photosystem II cytochrome c-550	21.486	17.932	18.306	17.047	23.458	18.363	14.436	11.42	8.7035	19.43	27.519	21.811
K02825	pyrimidine operon attenuation protein / uracil phosphoribosyltransferase	bifunctional pyr operon transcriptional regulator/uracil phosphoribosyltransferase PyrR	4.0286	3.3622	0	3.4095	0	4.5907	4.0101	2.0153	0	6.0301	7.1346	5.0333
K02834	ribosome-binding factor A	30S ribosome-binding factor RbfA	0	2.2415	2.1537	0	0	0	4.0101	1.3435	0	3.3501	5.0961	4.1944
K02836	peptide chain release factor 2	MAG: peptide chain release factor 2	0	2.2415	7.5379	0	0	3.443	4.8121	8.0611	6.695	7.3702	0	5.0333
K02837	peptide chain release factor 3	peptide chain release factor 3	0	0	0	0	0	0	0	4.7023	2.0085	3.3501	2.0385	0
K02838	ribosome recycling factor	MULTISPECIES: ribosome recycling factor	22.829	28.018	21.537	20.457	16.24	21.806	20.05	21.496	19.415	28.141	31.596	25.166
K02863	large subunit ribosomal protein L1	50S ribosomal protein L1	45.658	33.622	32.305	28.98	30.676	30.987	45.715	34.26	30.127	30.821	35.673	40.266
K02864	large subunit ribosomal protein L10	MAG: 50S ribosomal protein L10	6.7143	4.4829	5.3842	0	0	5.7383	4.0101	0	0	4.6901	5.0961	0
K02867	large subunit ribosomal protein L11	MULTISPECIES: 50S ribosomal protein L11	9.4001	4.4829	3.2305	8.5237	7.2178	4.5907	16.04	11.42	10.042	9.3802	10.192	8.3888
K02871	large subunit ribosomal protein L13	MULTISPECIES: 50S ribosomal protein L13	28.2	17.932	21.537	23.866	28.871	16.067	25.664	20.824	22.763	20.77	23.442	20.972
K02874	large subunit ribosomal protein L14	MAG: 50S ribosomal protein L14	13.429	13.449	12.922	10.228	12.631	10.329	12.832	8.0611	9.373	10.72	8.1538	9.2277
K02876	large subunit ribosomal protein L15	MULTISPECIES: 50S ribosomal protein L15	28.2	17.932	22.614	27.276	23.458	17.215	24.862	20.824	22.763	29.481	32.615	32.716
K02878	large subunit ribosomal protein L16	MULTISPECIES: 50S ribosomal protein L16	0	0	0	0	0	0	0	6.0458	0	0	0	8.3888
K02881	large subunit ribosomal protein L18	MULTISPECIES: 50S ribosomal protein L18	0	0	0	0	0	0	8.0201	8.0611	7.3645	7.3702	0	0
K02884	large subunit ribosomal protein L19	MULTISPECIES: 50S ribosomal protein L19	36.257	32.501	29.075	37.504	39.698	29.839	44.913	33.588	23.432	28.811	24.461	31.877
K02886	large subunit ribosomal protein L2	MULTISPECIES: 50S ribosomal protein L2	16.114	12.328	15.076	22.162	21.653	19.51	23.258	36.275	37.492	32.161	23.442	25.166
K02887	large subunit ribosomal protein L20	MULTISPECIES: 50S ribosomal protein L20	21.486	20.173	20.46	22.162	23.458	20.658	24.06	8.7328	6.695	10.05	23.442	20.133
K02888	large subunit ribosomal protein L21	50S ribosomal protein L21	8.0572	4.4829	7.5379	0	0	4.5907	5.6141	4.7023	0	4.6901	0	5.0333
K02890	large subunit ribosomal protein L22	MULTISPECIES: 50S ribosomal protein L22	0	5.6036	3.2305	0	0	0	0	2.0153	3.3475	5.3601	0	2.5166
K02892	large subunit ribosomal protein L23	MULTISPECIES: 50S ribosomal protein L23	21.486	15.69	17.23	17.047	23.458	19.51	16.04	15.45	18.076	15.41	21.404	16.778
K02895	large subunit ribosomal protein L24	50S ribosomal protein L24	14.772	12.328	10.768	13.638	10.827	9.1813	16.04	13.435	6.0255	10.05	13.25	15.939
K02899	large subunit ribosomal protein L27	MULTISPECIES: 50S ribosomal protein L27	9.4001	8.9658	7.5379	11.933	10.827	10.329	11.228	8.0611	6.695	6.7001	8.1538	7.5499
K02904	large subunit ribosomal protein L29	MULTISPECIES: 50S ribosomal protein L29	0	0	0	0	0	0	0	2.0153	0	2.01	4.0769	0
K02906	large subunit ribosomal protein L3	MULTISPECIES: 50S ribosomal protein L3	49.686	29.139	33.382	40.914	57.742	30.987	43.309	32.244	31.466	26.131	24.461	31.877
K02926	large subunit ribosomal protein L4	MULTISPECIES: 50S ribosomal protein L4	28.2	20.173	23.691	23.866	28.871	22.953	22.456	16.122	14.729	17.42	23.442	24.327
K02931	large subunit ribosomal protein L5	MULTISPECIES: 50S ribosomal protein L5	40.286	32.501	26.921	46.028	46.916	35.578	39.299	18.137	17.407	27.471	35.673	30.2
K02933	large subunit ribosomal protein L6	MULTISPECIES: 50S ribosomal protein L6	37.6	35.863	29.075	39.209	46.916	33.282	35.289	30.901	32.136	23.451	34.654	31.039
K02935	large subunit ribosomal protein L7/L12	MULTISPECIES: 50S ribosomal protein L7/L12	9.4001	7.8451	7.5379	6.8189	7.2178	9.1813	8.0201	6.7176	6.695	8.0402	13.25	9.2277
K02939	large subunit ribosomal protein L9	MULTISPECIES: 50S ribosomal protein L9	20.143	19.052	16.153	17.047	14.436	13.772	24.06	14.107	18.076	14.74	21.404	15.939
K02945	small subunit ribosomal protein S1	MAG: 30S ribosomal protein S1;30S ribosomal protein S1	108.772	86.296	90.455	80.123	106.463	78.041	117.094	88	81.009	60.9712	80.519	81.372
K02946	small subunit ribosomal protein S10	MULTISPECIES: 30S ribosomal protein S10	28.2	14.569	17.23	17.047	14.436	17.215	20.05	13.435	14.729	18.09	27.519	20.972
K02948	small subunit ribosomal protein S11	MULTISPECIES: 30S ribosomal protein S11	8.0572	8.9658	6.4611	8.5237	9.0223	5.7383	8.0201	4.0305	8.034	9.3802	9.173	9.2277
K02952	small subunit ribosomal protein S13	MULTISPECIES: 30S ribosomal protein S13	20.143	17.932	11.845	18.752	23.458	19.51	24.06	16.122	18.076	17.42	20.385	23.489
K02954	small subunit ribosomal protein S14	MULTISPECIES: 30S ribosomal protein S14	5.3715	0	0	0	0	0	0	2.687	0	2.6801	3.0577	1.6778
K02959	small subunit ribosomal protein S16	MULTISPECIES: 30S ribosomal protein S16	13.429	21.294	18.306	17.047	19.849	17.215	17.644	16.122	13.39	16.75	19.365	16.778
K02965	small subunit ribosomal protein S19	MULTISPECIES: 30S ribosomal protein S19	0	0	0	0	0	0	0	0	1.339	16.75	5.0961	0
K02967	small subunit ribosomal protein S2	MULTISPECIES: 30S ribosomal protein S2	51.029	44.829	48.458	46.028	45.111	44.759	64.161	42.321	40.17	41.541	43.827	49.494
K02982	small subunit ribosomal protein S3	MULTISPECIES: 30S ribosomal protein S3	42.972	35.863	39.843	39.209	37.893	26.396	44.111	42.321	34.814	34.841	36.692	41.105
K02986	small subunit ribosomal protein S4	MULTISPECIES: 30S ribosomal protein S4	40.286	49.312	46.304	44.323	41.502	44.759	45.715	37.618	26.78	34.841	43.827	37.75
K02988	small subunit ribosomal protein S5	MULTISPECIES: 30S ribosomal protein S5	48.343	30.26	30.152	34.095	39.698	30.987	32.883	26.87	24.771	23.451	33.634	31.039
K02990	small subunit ribosomal protein S6	MULTISPECIES: 30S ribosomal protein S6	0	0	0	0	0	0	2.406	2.0153	5.356	2.6801	9.173	3.3555
K02992	small subunit ribosomal protein S7	MULTISPECIES: 30S ribosomal protein S7	8.0572	20.173	20.46	11.933	18.045	20.658	19.248	18.809	20.754	23.451	36.692	23.489
K02996	small subunit ribosomal protein S9	MULTISPECIES: 30S ribosomal protein S9	14.772	11.207	10.768	17.047	18.045	12.624	8.0201	7.3893	7.3645	9.3802	10.192	9.2277
K03040	DNA-directed RNA polymerase subunit alpha	MAG: DNA-directed RNA polymerase subunit alpha	73.858	68.365	65.688	73.303	68.569	58.531	74.587	55.084	49.543	49.581	59.115	54.527
K03043	DNA-directed RNA polymerase subunit beta	DNA-directed RNA polymerase subunit beta	87.286	93.021	103.38	81.827	83.005	90.666	128.32	126.29	123.86	106.53	88.673	111.57
K03046	DNA-directed RNA polymerase subunit beta'	MULTISPECIES: DNA-directed RNA polymerase subunit gamma;MAG: DNA-directed RNA polymerase subunit beta''	225.605	208.454	213.215	204.569	212.928	196.25	271.077	231.089	207.545	180.231	201.809	215.594
K03070	preprotein translocase subunit SecA	MAG: preprotein translocase subunit SecA	41.629	40.346	35.536	23.866	25.262	43.611	47.319	55.756	58.246	41.541	36.692	40.266
K03072	preprotein translocase subunit SecD	MAG: protein translocase subunit SecD	20.143	14.569	22.614	27.276	27.067	21.806	24.06	20.153	22.763	25.461	20.385	22.65
K03074	preprotein translocase subunit SecF	MAG: protein translocase subunit SecF	8.0572	7.8451	6.4611	6.8189	7.2178	8.0337	6.4161	0	4.017	6.0301	5.0961	5.0333
K03076	preprotein translocase subunit SecY	MULTISPECIES: preprotein translocase subunit SecY	0	0	0	0	0	0	3.2081	6.0458	5.356	6.7001	0	0
K03086	RNA polymerase primary sigma factor	MAG: RNA polymerase sigma factor RpoD	29.543	29.139	22.614	18.752	21.653	16.067	36.893	39.634	34.144	28.141	29.558	26.005
K03106	signal recognition particle subunit SRP54	MAG: signal recognition particle protein	5.3715	0	3.2305	0	0	0	1.604	10.748	7.3645	9.3802	3.0577	6.711
K03110	fused signal recognition particle receptor	MAG: signal recognition particle-docking protein FtsY	0	2.2415	2.1537	0	0	5.7383	3.2081	5.3741	6.695	6.7001	0	4.1944
K03111	single-strand DNA-binding protein	MAG: single-stranded DNA-binding protein;single-stranded DNA-binding protein	5.3715	0	0	0	0	0	5.6141	4.7023	4.6865	8.0402	7.1346	5.8721
K03147	phosphomethylpyrimidine synthase	MAG: thiamine biosynthesis protein ThiC	12.086	15.69	18.306	5.1142	9.0223	11.477	16.04	37.618	19.415	28.141	11.211	15.1
K03153	glycine oxidase	MAG: amino acid oxidase	0	3.3622	2.1537	0	0	0	0	2.687	3.3475	4.6901	0	4.1944
K03168	DNA topoisomerase I	MAG: type I DNA topoisomerase	25.514	26.898	24.767	13.638	18.045	26.396	28.872	40.977	44.187	40.201	24.461	36.911
K03182	4-hydroxy-3-polyprenylbenzoate decarboxylase	MAG: UbiD family decarboxylase	5.3715	0	0	0	0	0	4.8121	6.7176	4.6865	6.7001	4.0769	1.6778
K03189	urease accessory protein	MULTISPECIES: urease accessory protein UreG	0	0	0	0	0	0	0	2.0153	0	3.3501	4.0769	3.3555
K03190	urease accessory protein	urease accessory protein UreD	0	0	0	0	0	0	0	2.0153	1.339	5.3601	2.0385	1.6778
K03215	23S rRNA (uracil1939-C5)-methyltransferase	MAG: 23S rRNA (uracil(1939)-C(5))-methyltransferase RlmD	0	0	0	0	0	0	2.406	10.076	7.3645	6.7001	0	0
K03217	YidC/Oxa1 family membrane protein insertase	MULTISPECIES: membrane protein insertase YidC	0	8.9658	6.4611	0	0	6.886	9.6242	11.42	10.042	12.73	7.1346	8.3888
K03218	23S rRNA (guanosine2251-2'-O)-methyltransferase	23S rRNA (guanosine(2251)-2'-O)-methyltransferase RlmB	0	0	3.2305	0	0	0	1.604	8.7328	11.381	3.3501	0	3.3555
K03287	outer membrane factor, OMF family	MAG: hypothetical protein DCO99_05635;MAG: TolC family protein	87.286	71.727	68.918	90.35	93.832	82.632	68.973	69.863	52.89	71.691	83.576	73.821
K03308	neurotransmitter:Na+ symporter, NSS family	MAG: sodium-dependent transporter	0	0	0	0	0	0	2.406	4.0305	4.017	4.0201	3.0577	0
K03320	ammonium transporter, Amt family	MAG: ammonium transporter	16.114	24.656	20.46	23.866	32.48	20.658	28.872	20.824	15.398	15.41	14.269	18.455
K03321	sulfate permease, SulP family	MAG: sodium-independent anion transporter	0	10.0866	11.8453	3.4095	0	10.329	8.8222	24.855	16.068	17.4204	11.2116	13.422
K03386	peroxiredoxin 2/4	MULTISPECIES: peroxiredoxin	76.543	80.693	80.763	131.26	126.31	89.518	90.627	63.145	70.297	64.991	86.634	78.016
K03403	magnesium chelatase subunit H	MAG: magnesium chelatase subunit H	2.6857	4.4829	4.3074	0	0	2.2953	12.03	12.092	22.763	12.06	3.0577	3.3555
K03404	magnesium chelatase subunit D	MAG: magnesium chelatase ATPase subunit D	0	0	0	0	0	0	4.0101	7.3893	12.051	6.7001	0	0
K03405	magnesium chelatase subunit I	MULTISPECIES: magnesium chelatase ATPase subunit I	26.857	26.898	29.075	22.162	27.067	36.725	35.289	30.901	32.136	32.831	35.673	38.588
K03431	phosphoglucosamine mutase	MAG: phosphoglucosamine mutase	2.6857	5.6036	5.3842	0	0	4.5907	6.4161	7.3893	4.6865	9.3802	9.173	6.711
K03465	thymidylate synthase (FAD)	FAD-dependent thymidylate synthase	9.4001	12.328	11.845	13.638	10.827	12.624	7.2181	10.076	6.695	11.39	8.1538	15.939
K03474	pyridoxine 5-phosphate synthase	MAG: pyridoxine 5'-phosphate synthase	0	3.3622	4.3074	0	0	3.443	0	0	0	3.3501	4.0769	5.0333
K03499	trk/ktr system potassium uptake protein	MULTISPECIES: TrkA family potassium uptake protein	8.0572	0	0	0	7.2178	4.5907	3.2081	6.0458	6.0255	8.0402	4.0769	7.5499
K03526	(E)-4-hydroxy-3-methylbut-2-enyl-diphosphate synthase	MULTISPECIES: (E)-4-hydroxy-3-methylbut-2-enyl-diphosphate synthase	10.743	22.415	17.23	10.228	12.631	21.806	23.258	28.214	26.11	23.451	25.481	27.683
K03527	4-hydroxy-3-methylbut-2-en-1-yl diphosphate reductase	MAG: 4-hydroxy-3-methylbut-2-enyl diphosphate reductase	0	0	0	0	0	0	0	8.0611	8.034	6.7001	3.0577	3.3555
K03529	chromosome segregation protein	MAG: chromosome segregation protein SMC	0	0	0	0	0	0	0	9.4046	8.034	8.7102	2.0385	8.3888
K03530	DNA-binding protein HU-beta	histone family protein DNA-binding protein	17.457	11.207	10.768	18.752	19.849	14.92	12.832	8.7328	6.0255	10.72	26.5	17.616
K03531	cell division protein FtsZ	MULTISPECIES: cell division protein FtsZ	102.06	86.296	81.84	107.4	102.85	84.927	79.399	59.115	62.263	54.941	89.692	74.66
K03544	ATP-dependent Clp protease ATP-binding subunit ClpX	MAG: ATP-dependent Clp protease ATP-binding subunit ClpX	0	4.4829	3.2305	0	0	0	3.2081	7.3893	6.0255	7.3702	6.1154	5.8721
K03545	trigger factor	MAG: trigger factor	28.2	36.984	37.69	17.047	16.24	26.396	45.715	51.054	55.568	42.211	34.654	41.105
K03546	DNA repair protein SbcC/Rad50	MAG: hypothetical protein DCO99_05035	0	0	0	0	0	0	0	3.3588	2.678	1.34	0	0
K03553	recombination protein RecA	MAG: recombinase RecA	17.457	21.294	20.46	17.047	14.436	21.806	10.426	24.183	22.093	27.471	24.461	31.877
K03564	thioredoxin-dependent peroxiredoxin	peroxiredoxin;thioredoxin-dependent thiol peroxidase	0	0	0	0	0	0	0	2.687	6.695	2.6801	5.0961	1.6778
K03568	TldD protein	MAG: hypothetical protein DCO99_01340	0	3.3622	3.2305	0	5.4134	4.5907	5.6141	8.7328	8.7035	8.7102	6.1154	6.711
K03569	rod shape-determining protein MreB and related proteins	MAG: rod shape-determining protein	33.572	30.259	27.998	68.189	61.351	41.316	32.8822	46.351	38.83	69.681	80.518	74.66
K03585	membrane fusion protein, multidrug efflux system	MAG: efflux RND transporter periplasmic adaptor subunit	5.3715	4.4829	4.3074	0	0	5.7383	7.2181	17.4658	12.051	16.7501	6.1154	10.0665
K03592	PmbA protein	MAG: peptidase C69	8.0572	3.3622	4.3074	3.4095	0	3.443	6.4161	20.153	16.068	11.39	4.0769	5.0333
K03609	septum site-determining protein MinD	MAG: CDP-3,6-dideoxy-D-glycero-L-glycero-4-hexulose-4-reductase;septum site-determining protein MinD	36.2573	20.173	20.46	20.457	16.24	29.839	22.4561	14.1069	16.7375	18.0901	24.4614	25.1664
K03621	phosphate acyltransferase	MAG: phosphate acyltransferase PlsX	6.7143	3.3622	3.2305	0	0	3.443	4.0101	6.0458	6.0255	4.6901	0	0
K03671	thioredoxin 1	MULTISPECIES: thioredoxin domain-containing protein;MULTISPECIES: thioredoxin	5.3715	5.6036	4.3074	0	5.4134	4.5907	10.426	12.763	17.407	19.4301	36.692	23.4884
K03686	molecular chaperone DnaJ	molecular chaperone DnaJ	6.7143	10.087	9.6916	8.5237	5.4134	9.1813	8.0201	8.7328	7.3645	6.0301	9.173	8.3888
K03688	ubiquinone biosynthesis protein	MAG: kinase	0	0	0	0	0	0	0	2.687	3.3475	3.3501	0	0
K03692	glucosylglycerol-phosphate synthase	glucosylglycerol-phosphate synthase	33.572	33.622	37.69	23.866	21.653	25.249	29.674	34.931	28.788	30.821	31.596	26.844
K03695	ATP-dependent Clp protease ATP-binding subunit ClpB	MAG: ATP-dependent chaperone ClpB	26.858	22.4144	24.7676	0	0	12.624	28.07	34.932	36.152	26.8002	22.4234	19.294
K03696	ATP-dependent Clp protease ATP-binding subunit ClpC	MAG: ATP-dependent Clp protease ATP-binding subunit ClpC	73.858	68.365	71.072	52.847	52.329	61.974	76.993	83.97	75.653	76.382	65.23	67.949
K03699	magnesium and cobalt exporter, CNNM family	CNNM domain-containing protein;MAG: hemolysin	2.6857	3.3622	2.1537	0	0	6.886	0	3.3588	6.0255	6.7002	5.0961	3.3555
K03701	excinuclease ABC subunit A	MAG: excinuclease ABC subunit A	14.772	22.415	18.306	10.228	5.4134	22.953	26.466	18.809	27.449	24.121	28.538	26.005
K03727	ATP-dependent RNA helicase HelY	DEAD/DEAH box helicase	0	0	0	0	0	0	0	2.687	6.0255	0	0	0
K03768	peptidyl-prolyl cis-trans isomerase B (cyclophilin B)	MULTISPECIES: peptidylprolyl isomerase;peptidylprolyl isomerase	26.857	29.139	25.8446	23.866	16.2404	22.954	19.2481	32.9164	33.4745	40.87	33.634	28.5214
K03772	FKBP-type peptidyl-prolyl cis-trans isomerase FkpA	MULTISPECIES: FKBP-type peptidyl-prolyl cis-trans isomerase	34.915	31.38	29.075	20.457	16.24	30.987	28.07	18.809	21.424	25.461	38.731	30.2
K03782	catalase-peroxidase	MAG: catalase/peroxidase HPI	9.4001	6.7244	7.5379	0	0	6.886	8.0201	15.45	19.415	15.41	3.0577	6.711
K03787	5'/3'-nucleotidase	5'/3'-nucleotidase SurE	13.429	7.8451	6.4611	10.228	12.631	9.1813	6.4161	5.3741	4.6865	4.0201	6.1154	7.5499
K03797	carboxyl-terminal processing protease	MULTISPECIES: S41 family peptidase;MAG: signal protein PDZ;MAG: peptidase S41	13.429	13.4487	12.9221	3.4095	0	9.1814	24.8621	22.1681	20.0845	21.4402	13.25	17.6165
K03798	cell division protease FtsH	MAG: cell division protein FtsH;ATP-dependent zinc metalloprotease FtsH;MULTISPECIES: ATP-dependent zinc metalloprotease FtsH3;MAG: AAA family ATPase	126.23	119.918	127.067	97.169	108.268	112.472	130.729	125.618	128.543	137.353	123.326	125.832
K03885	NADH:quinone reductase (non-electrogenic)	MAG: NAD(P)/FAD-dependent oxidoreductase	4.0286	0	2.1537	0	0	0	4.8121	4.7023	6.0255	5.3601	2.0385	4.1944
K03977	GTPase	MULTISPECIES: ribosome biogenesis GTPase Der	0	0	0	0	0	0	4.8121	6.0458	4.017	5.3601	0	1.6778
K04027	ethanolamine utilization protein EutM	MULTISPECIES: BMC domain-containing protein	61.772	42.588	41.997	63.075	54.134	40.168	32.883	26.199	33.475	28.811	38.731	33.555
K04035	magnesium-protoporphyrin IX monomethyl ester (oxidative) cyclase	MULTISPECIES: magnesium-protoporphyrin IX monomethyl ester (oxidative) cyclase	2.6857	5.6036	6.4611	5.1142	0	6.886	5.6141	10.748	10.042	9.3802	5.0961	8.3888
K04037	light-independent protochlorophyllide reductase subunit L	ferredoxin:protochlorophyllide reductase (ATP-dependent) iron-sulfur ATP-binding protein	0	0	0	0	0	0	0	4.0305	4.017	2.01	3.0577	3.3555
K04038	light-independent protochlorophyllide reductase subunit N	MAG: ferredoxin:protochlorophyllide reductase (ATP-dependent) subunit N	2.6857	2.2415	3.2305	5.1142	0	0	5.6141	2.687	4.017	6.7001	4.0769	6.711
K04042	bifunctional UDP-N-acetylglucosamine pyrophosphorylase / glucosamine-1-phosphate N-acetyltransferase	MAG: bifunctional UDP-N-acetylglucosamine diphosphorylase/glucosamine-1-phosphate N-acetyltransferase GlmU	21.486	16.811	18.306	10.228	10.827	18.363	16.842	19.481	16.068	18.09	15.288	17.616
K04043	molecular chaperone DnaK	MAG: molecular chaperone DnaK;MULTISPECIES: molecular chaperone DnaK	104.744	78.451	83.994	78.4177	81.2004	83.779	97.845	89.343	93.729	91.122	87.654	85.565
K04077	chaperonin GroEL	chaperonin GroEL	141.001	182.675	193.829	226.73	227.364	220.354	180.453	181.373	180.769	186.261	216.075	209.717
K04078	chaperonin GroES	MULTISPECIES: co-chaperone GroES	25.514	19.052	16.153	35.799	25.262	21.806	24.06	19.481	16.068	19.43	23.442	26.844
K04079	molecular chaperone HtpG	molecular chaperone HtpG	21.486	23.535	20.46	17.047	23.458	24.101	22.456	28.886	33.475	26.801	24.461	25.166
K04083	molecular chaperone Hsp33	MAG: Hsp33 family molecular chaperone HslO	0	0	0	0	0	0	2.406	2.687	3.3475	2.01	0	0
K04096	DNA processing protein	MULTISPECIES: hypothetical protein	9.4001	11.207	10.768	5.1142	10.827	10.329	9.6242	5.3741	6.0255	11.39	18.346	13.422
K04487	cysteine desulfurase	MAG: cysteine desulfurase;MAG: IscS subfamily cysteine desulfurase	6.7143	3.3622	2.1537	0	7.2178	9.1813	3.2081	3.3588	5.356	3.35	6.1154	6.711
K04518	prephenate dehydratase	prephenate dehydratase	6.7143	0	0	0	0	0	0	0	3.3475	0	0	0
K04564	superoxide dismutase, Fe-Mn family	MULTISPECIES: superoxide dismutase	45.658	33.622	33.382	32.39	50.525	37.873	44.913	34.26	35.483	36.181	37.711	40.266
K04567	lysyl-tRNA synthetase, class II	MAG: lysine--tRNA ligase	4.0286	0	5.3842	5.1142	0	5.7383	12.03	16.122	11.381	16.75	8.1538	11.744
K04744	LPS-assembly protein	MAG: DUF3769 domain-containing protein	0	0	0	0	0	0	3.2081	5.3741	6.0255	5.3601	2.0385	2.5166
K04749	anti-sigma B factor antagonist	MULTISPECIES: STAS domain-containing protein	0	0	0	0	0	0	0	0	2.0085	4.0201	4.0769	3.3555
K04752	nitrogen regulatory protein P-II 2	P-II family nitrogen regulator	25.514	31.38	24.767	47.732	46.916	32.135	31.279	20.824	17.407	22.11	39.75	29.361
K04755	ferredoxin, 2Fe-2S	2Fe-2S iron-sulfur cluster-binding protein	0	10.087	9.6916	15.343	16.24	12.624	17.644	22.84	22.763	20.1	27.519	24.327
K04772	serine protease DegQ	PDZ domain-containing protein;MAG: serine protease	9.4001	6.7244	10.7684	0	0	5.7383	5.6141	15.4504	14.729	28.1402	15.2881	14.261
K04773	protease IV	signal peptide peptidase SppA	2.6857	0	0	0	0	0	5.6141	4.7023	4.6865	7.3702	4.0769	9.2277
K05343	maltose alpha-D-glucosyltransferase / alpha-amylase	trehalose synthase	0	0	4.3074	0	0	0	4.8121	6.7176	8.034	4.6901	0	6.711
K05356	all-trans-nonaprenyl-diphosphate synthase	MAG: solanesyl diphosphate synthase	0	2.2415	3.2305	0	0	3.443	4.0101	6.0458	3.3475	6.7001	3.0577	5.0333
K05357	vitamin-K-epoxide reductase (warfarin-sensitive)	vitamin K epoxide reductase family protein	9.4001	0	0	0	9.0223	0	4.8121	2.687	5.356	2.01	5.0961	5.8721
K05366	penicillin-binding protein 1A	MAG: penicillin-binding protein;MAG: carboxypeptidase	8.0572	2.2415	4.3074	0	0	0	2.406	10.0764	13.39	8.7102	0	1.6778
K05378	phycoerythrin-associated linker protein	MAG: phycobilisome linker polypeptide;phycobilisome linker polypeptide	335.719	313.808	296.137	282.991	274.278	277.734	291.132	244.524	209.549	204.354	244.614	254.178
K05382	phycoerythrin-associated linker protein	MAG: CpeS-like protein;MAG: phycobiliprotein lyase	2.6857	0	0	0	0	0	0	14.7785	13.39	11.3902	2.0385	0
K05516	curved DNA-binding protein	DnaJ domain-containing protein;MULTISPECIES: J domain-containing protein	0	0	0	0	0	0	0	4.0305	2.678	7.3702	2.0385	2.5166
K05572	NAD(P)H-quinone oxidoreductase subunit 1	MAG: NADH-quinone oxidoreductase subunit NuoH	16.114	2.2415	4.3074	11.933	7.2178	5.7383	7.2181	4.0305	4.017	3.3501	5.0961	5.8721
K05573	NAD(P)H-quinone oxidoreductase subunit 2	NAD(P)H-quinone oxidoreductase subunit N	0	6.7244	4.3074	6.8189	7.2178	4.5907	4.0101	4.7023	2.678	2.6801	0	5.0333
K05575	NAD(P)H-quinone oxidoreductase subunit 4	NADH-quinone oxidoreductase subunit M;NAD(P)H-quinone oxidoreductase subunit 4	18.8002	11.2072	16.1527	8.5237	9.0223	11.4767	9.6242	7.3893	10.0425	8.7102	9.173	13.4221
K05578	NAD(P)H-quinone oxidoreductase subunit 6	NADH-quinone oxidoreductase subunit J	0	0	3.2305	0	0	6.886	0	4.7023	4.6865	4.0201	3.0577	3.3555
K05579	NAD(P)H-quinone oxidoreductase subunit H	MULTISPECIES: NAD(P)H-quinone oxidoreductase subunit H	34.915	22.415	30.152	27.276	27.067	34.43	20.852	26.199	24.102	24.121	20.385	20.972
K05580	NAD(P)H-quinone oxidoreductase subunit I	NAD(P)H-quinone oxidoreductase subunit I	0	6.7244	8.6148	0	9.0223	5.7383	5.6141	16.122	13.39	14.07	12.231	10.905
K05581	NAD(P)H-quinone oxidoreductase subunit J	MAG: NAD(P)H-quinone oxidoreductase subunit J	0	0	2.1537	6.8189	0	0	1.604	2.0153	3.3475	2.6801	7.1346	4.1944
K05582	NAD(P)H-quinone oxidoreductase subunit K	NADH-quinone oxidoreductase subunit B	9.4001	11.207	8.6148	8.5237	7.2178	11.477	8.0201	8.7328	8.7035	12.06	13.25	15.1
K05592	ATP-dependent RNA helicase DeaD	DEAD/DEAH box helicase	0	0	0	0	0	0	0	6.0458	4.6865	1.34	0	0
K05685	macrolide transport system ATP-binding/permease protein	ABC transporter permease	0	0	0	0	0	3.443	1.604	3.3588	4.6865	2.01	2.0385	2.5166
K05714	2-hydroxy-6-oxonona-2,4-dienedioate hydrolase	MAG: alpha/beta hydrolase	0	0	0	0	0	0	0	6.0458	6.695	4.02	0	0
K05808	putative sigma-54 modulation protein	MAG: ribosome-associated translation inhibitor RaiA	8.0572	6.7244	5.3842	5.1142	5.4134	4.5907	6.4161	5.3741	10.712	5.3601	5.0961	5.8721
K05936	precorrin-4/cobalt-precorrin-4 C11-methyltransferase	MAG: precorrin-4 C(11)-methyltransferase	0	3.3622	4.3074	0	0	3.443	0	2.0153	2.678	2.01	0	2.5166
K05946	N-acetylglucosaminyldiphosphoundecaprenol N-acetyl-beta-D-mannosaminyltransferase	WecB/TagA/CpsF family glycosyltransferase	6.7143	0	2.1537	0	3.6089	4.5907	0	2.687	2.0085	4.6901	2.0385	4.1944
K05979	2-phosphosulfolactate phosphatase	2-phosphosulfolactate phosphatase family protein	16.114	16.811	18.306	8.5237	18.045	14.92	14.436	13.435	10.042	14.74	18.346	15.939
K06048	glutamate---cysteine ligase / carboxylate-amine ligase	MAG: hypothetical protein DCO99_02030;MAG: putative glutamate--cysteine ligase	0	0	0	0	0	0	10.426	13.4353	12.7205	10.72	0	6.711
K06118	UDP-sulfoquinovose synthase	MULTISPECIES: NAD-dependent epimerase/dehydratase family protein	55.058	49.312	48.458	59.666	61.351	52.793	44.913	43.664	46.865	57.621	50.961	46.138
K06131	cardiolipin synthase A/B	MAG: cardiolipin synthase	8.0572	3.3622	5.3842	6.8189	3.6089	6.886	4.0101	7.3893	8.034	11.39	12.231	10.067
K06137	pyrroloquinoline-quinone synthase	MAG: hypothetical protein DCO99_07950	6.7143	4.4829	9.6916	8.5237	0	9.1813	4.0101	6.7176	6.695	8.7102	8.1538	10.067
K06147	ATP-binding cassette, subfamily B, bacterial	ABC transporter ATP-binding protein/permease	12.086	19.0519	20.4605	10.228	10.827	14.92	21.6541	22.1678	29.458	22.1101	18.3457	18.4553
K06149	universal stress protein A	MAG: universal stress protein	0	0	0	0	0	0	0	2.0153	2.0085	4.0201	5.0961	4.1944
K06207	GTP-binding protein	MAG: translational GTPase TypA	38.943	42.588	45.228	13.638	18.045	27.544	48.923	55.756	55.568	37.521	24.461	32.716
K06213	magnesium transporter	MAG: magnesium transporter	10.743	7.8451	10.768	6.8189	7.2178	8.0337	10.426	6.7176	6.695	11.39	8.1538	8.3888
K06381	stage II sporulation protein D	MAG: amidase	6.7143	5.6036	6.4611	0	0	2.2953	3.2081	3.3588	9.373	4.6901	2.0385	6.711
K06413	stage V sporulation protein K	MULTISPECIES: CbbX protein	0	0	0	0	0	0	0	5.3741	4.017	2.6801	0	0
K06861	lipopolysaccharide export system ATP-binding protein	MAG: LPS export ABC transporter ATP-binding protein	0	7.8451	9.6916	0	0	6.886	4.0101	3.3588	0	6.7001	5.0961	5.8721
K06865	ATPase	MAG: hypothetical protein DCO99_11260	0	0	0	0	0	0	2.406	4.0305	7.3645	4.6901	4.0769	5.0333
K06872	uncharacterized protein	MAG: methanol dehydrogenase;TPM domain-containing protein	9.4	5.6036	3.2305	0	0	3.443	3.2081	8.7328	9.373	12.7302	8.1538	5.8721
K06873	uncharacterized protein	MAG: hypothetical protein DCO99_05270	20.143	12.328	15.076	13.638	7.2178	12.624	15.238	11.42	14.059	14.74	17.327	15.939
K06883	uncharacterized protein	MAG: GTP-binding protein	0	0	2.1537	0	0	0	1.604	2.0153	0	2.6801	4.0769	0
K06889	uncharacterized protein	alpha/beta fold hydrolase	0	0	0	0	0	0	0	5.3741	2.0085	3.3501	0	0
K06980	tRNA-modifying protein YgfZ	MAG: aminomethyltransferase	0	0	0	0	0	0	0	5.3741	2.678	2.6801	0	0
K07037	cyclic-di-AMP phosphodiesterase PgpH	HDIG domain-containing protein	0	0	0	0	0	0	0	4.7023	4.6865	5.3601	0	4.1944
K07071	uncharacterized protein	MAG: TIGR01777 family protein	8.0572	6.7244	6.4611	6.8189	7.2178	5.7383	6.4161	4.7023	4.6865	4.6901	4.0769	5.0333
K07118	uncharacterized protein	MAG: NADH-flavin reductase	4.0286	0	0	0	0	0	0	4.0305	4.6865	3.3501	5.0961	4.1944
K07142	2-amino-4-hydroxy-6-hydroxymethyldihydropteridine diphosphokinase	MAG: hypothetical protein DCO99_07520	37.6	26.898	31.229	20.457	25.262	25.249	36.893	30.229	33.475	30.151	33.634	30.2
K07168	CBS domain-containing membrane protein	MULTISPECIES: CBS domain-containing protein	0	0	0	0	0	0	0	2.687	3.3475	5.3601	0	0
K07175	PhoH-like ATPase	MAG: phosphate starvation-inducible protein PhoH	16.114	10.087	9.6916	6.8189	9.0223	6.886	10.426	11.42	8.034	12.73	8.1538	11.744
K07264	4-amino-4-deoxy-L-arabinose transferase	MAG: glycosyl transferase family 39	0	3.3622	0	0	0	3.443	1.604	5.3741	4.017	6.0301	3.0577	5.8721
K07267	porin	MAG: porin	300.8	263.37	291.83	450.05	404.2	300.69	71.379	63.145	54.229	70.352	69.307	76.338
K07277	outer membrane protein insertion porin family	MAG: hypothetical protein DCO99_08160	36.257	34.743	30.152	47.732	54.134	35.578	35.289	29.557	24.771	29.481	34.654	34.394
K07304	peptide-methionine (S)-S-oxide reductase	peptide-methionine (S)-S-oxide reductase MsrA	8.0572	8.9658	5.3842	8.5237	0	5.7383	8.0201	8.0611	12.051	8.0402	3.0577	6.711
K07305	peptide-methionine (R)-S-oxide reductase	peptide-methionine (R)-S-oxide reductase MsrB	0	0	6.4611	5.1142	0	4.5907	3.2081	10.076	15.398	11.39	4.0769	5.0333
K07336	PKHD-type hydroxylase	MAG: Fe2+-dependent dioxygenase	5.3715	5.6036	6.4611	0	5.4134	6.886	0	0	0	0	0	0
K07399	cytochrome c biogenesis protein	MAG: cytochrome C biogenesis protein CcsB	0	0	0	0	0	0	1.604	4.7023	4.017	2.6801	0	0
K07657	two-component system, OmpR family, phosphate regulon response regulator PhoB	MULTISPECIES: response regulator transcription factor	13.429	12.328	10.768	15.343	10.827	11.477	5.6141	4.7023	4.6865	7.3702	9.173	11.744
K07755	arsenite methyltransferase	MAG: methyltransferase type 11	0	0	0	0	0	0	0	2.687	4.017	2.01	2.0385	2.5166
K07769	two-component system, OmpR family, sensor histidine kinase NblS	MAG: PAS domain-containing sensor histidine kinase	0	0	0	0	0	0	0	3.3588	2.678	2.6801	0	1.6778
K07978	GntR family transcriptional regulator	MAG: GntR family transcriptional regulator	9.4001	7.8451	7.5379	3.4095	7.2178	11.477	7.2181	7.3893	8.7035	10.72	11.211	15.1
K08289	phosphoribosylglycinamide formyltransferase 2	MAG: phosphoribosylglycinamide formyltransferase 2	13.429	10.087	10.768	17.047	19.849	9.1813	11.228	8.0611	14.059	8.7102	14.269	11.744
K08300	ribonuclease E	MAG: ribonuclease E	29.543	26.898	24.767	11.933	12.631	16.067	28.872	28.886	22.763	28.141	25.481	26.005
K08479	two-component system, OmpR family, clock-associated histidine kinase SasA	histidine kinase	9.4001	8.9658	6.4611	5.1142	5.4134	6.886	15.238	11.42	8.7035	14.74	10.192	12.583
K08482	circadian clock protein KaiC	MULTISPECIES: circadian clock protein KaiC	36.257	29.139	31.229	46.028	52.329	37.873	27.268	32.916	19.415	35.511	29.558	32.716
K08669	HtrA serine peptidase 2	MAG: serine protease	17.457	25.777	21.537	23.866	19.849	21.806	15.238	21.496	24.102	29.481	25.481	26.005
K08678	UDP-glucuronate decarboxylase	MAG: NAD-dependent dehydratase	0	7.8451	12.922	0	0	5.7383	5.6141	10.748	6.695	12.06	5.0961	8.3888
K08715	inward rectifier potassium channel	MAG: hypothetical protein DCO99_10740	0	0	0	0	0	0	0	4.0305	3.3475	4.6901	0	3.3555
K08903	photosystem II 13kDa protein	photosystem II reaction center protein Psb28	0	4.4829	0	0	0	0	4.0101	0	0	4.0201	7.1346	5.0333
K08963	methylthioribose-1-phosphate isomerase	MAG: S-methyl-5-thioribose-1-phosphate isomerase	0	0	0	0	0	3.443	0	7.3893	4.017	5.3601	2.0385	2.5166
K08967	1,2-dihydroxy-3-keto-5-methylthiopentene dioxygenase	MAG: acireductone dioxygenase	0	0	0	0	0	0	0	0	0	0	4.0769	2.5166
K08992	lipopolysaccharide assembly protein A	MULTISPECIES: LapA family protein	0	0	0	0	0	2.2953	0	4.0305	4.6865	3.3501	3.0577	3.3555
K09013	Fe-S cluster assembly ATP-binding protein	MAG: Fe-S cluster assembly ATPase SufC	20.143	15.69	21.537	11.933	10.827	17.215	8.8221	9.4046	13.39	13.4	12.231	10.905
K09014	Fe-S cluster assembly protein SufB	Fe-S cluster assembly protein SufB	6.7143	4.4829	6.4611	0	0	6.886	6.4161	13.435	12.051	6.7001	3.0577	4.1944
K09015	Fe-S cluster assembly protein SufD	MAG: Fe-S cluster assembly protein SufD	14.772	10.087	9.6916	6.8189	5.4134	8.0337	6.4161	9.4046	8.7035	10.05	7.1346	9.2277
K09386	uncharacterized protein	SRPBCC family protein	0	0	3.2305	0	0	0	0	2.687	3.3475	4.0201	0	3.3555
K09458	3-oxoacyl- synthase II	MAG: beta-ketoacyl-[acyl-carrier-protein] synthase II	18.8	25.777	19.383	17.047	16.24	21.806	15.238	20.824	25.441	20.1	21.404	25.166
K09667	protein O-GlcNAc transferase	MAG: hypothetical protein DCO99_07355;MAG: hypothetical protein DCO99_07495;MAG: hypothetical protein DCO99_08875;MAG: hypothetical protein DCO99_05205;MAG: glycosyl transferase	0	5.6037	5.3842	0	0	0	8.8222	16.7938	19.4155	11.3902	3.0577	10.0665
K09691	lipopolysaccharide transport system ATP-binding protein	MAG: ABC transporter ATP-binding protein	4.0286	0	0	0	0	0	4.0101	4.7023	6.695	3.3501	0	0
K09710	ribosome-associated protein	ribosome silencing factor	0	0	0	0	0	0	8.0201	3.3588	5.356	2.6801	0	0
K09767	cyclic-di-GMP-binding protein	MULTISPECIES: YajQ family cyclic di-GMP-binding protein	21.486	11.207	13.999	20.457	16.24	17.215	12.832	11.42	9.373	12.06	14.269	13.422
K09774	lipopolysaccharide export system protein LptA	MAG: hypothetical protein DCO99_02760	0	0	0	0	0	0	1.604	2.0153	4.017	0	0	0
K09800	translocation and assembly module TamB	MAG: DUF490 domain-containing protein	0	0	0	0	0	0	0	3.3588	4.6865	3.3501	0	0
K09807	uncharacterized protein	MAG: SIMPL domain-containing protein	16.114	19.052	12.922	8.5237	14.436	12.624	4.0101	5.3741	8.7035	12.73	19.365	17.616
K09835	prolycopene isomerase	MAG: carotene isomerase	0	0	0	0	0	0	0	6.0458	2.678	4.0201	0	3.3555
K09903	uridylate kinase	UMP kinase	2.6857	7.8451	8.6148	0	0	11.477	4.8121	8.7328	9.373	13.4	11.211	11.744
K09942	uncharacterized protein	MAG: DUF4912 domain-containing protein	13.4287	10.087	8.6148	13.638	10.827	16.0677	16.0402	16.7938	18.0765	13.4001	11.211	12.5832
K09969	general L-amino acid transport system substrate-binding protein	MAG: amino acid ABC transporter substrate-binding protein	22.829	24.656	25.844	20.457	25.262	16.067	20.05	25.527	22.093	21.44	20.385	21.811
K10112	multiple sugar transport system ATP-binding protein	ABC transporter ATP-binding protein;MAG: sugar ABC transporter ATP-binding protein	5.3715	10.0866	6.4611	0	0	2.2953	3.2081	8.0611	10.0425	8.0402	6.1154	10.067
K10125	two-component system, NtrC family, C4-dicarboxylate transport sensor histidine kinase DctB	MAG: sensor histidine kinase	0	2.2415	0	0	0	3.443	0	10.748	8.7035	9.3802	0	5.8721
K10206	LL-diaminopimelate aminotransferase	MAG: LL-diaminopimelate aminotransferase	28.2	23.535	25.844	23.866	19.849	27.544	32.081	34.931	29.458	26.131	22.423	30.2
K10697	two-component system, OmpR family, response regulator RpaA	MAG: DNA-binding response regulator	10.743	23.535	19.383	15.343	18.045	18.363	8.0201	12.092	16.068	16.08	18.346	19.294
K10914	CRP/FNR family transcriptional regulator, cyclic AMP receptor protein	MAG: cyclic nucleotide-binding protein	6.7143	6.7244	5.3842	0	0	4.5907	5.6141	2.687	4.017	3.3501	5.0961	2.5166
K10960	geranylgeranyl diphosphate/geranylgeranyl-bacteriochlorophyllide a reductase	geranylgeranyl reductase	6.7143	15.69	8.6148	8.5237	10.827	12.624	32.883	52.397	46.865	38.861	37.711	36.911
K11003	membrane fusion protein, hemolysin D	MAG: hemolysin D;MAG: hypothetical protein DCO99_07580	0	3.3622	2.1537	0	0	3.443	7.2181	8.0611	12.051	10.0502	2.0385	3.3555
K11004	ATP-binding cassette, subfamily B, bacterial HlyB/CyaB	MAG: peptidase C39;ABC transporter transmembrane domain-containing protein	20.1427	15.6905	18.3065	0	3.6089	10.329	38.4962	49.7098	35.483	34.1703	24.4614	20.1334
K11206	deaminated glutathione amidase	MAG: hydrolase	0	4.4829	3.2305	0	0	4.5907	4.0101	6.7176	7.3645	5.3601	3.0577	6.711
K11212	LPPG:FO 2-phospho-L-lactate transferase	MAG: hypothetical protein DCO99_09305	8.0572	6.7244	7.5379	0	0	4.5907	8.8221	7.3893	9.373	6.0301	5.0961	7.5499
K11329	two-component system, OmpR family, response regulator RpaB	response regulator;response regulator transcription factor;MAG: DNA-binding response regulator	30.8863	38.1048	33.382	27.2757	37.894	43.611	26.4661	35.6031	30.127	36.1803	32.6148	37.7492
K11532	fructose-1,6-bisphosphatase II / sedoheptulose-1,7-bisphosphatase	MULTISPECIES: class II fructose-bisphosphatase	104.74	95.262	111.99	127.85	128.12	91.813	89.023	93.374	105.78	74.372	90.711	82.21
K11719	lipopolysaccharide export system protein LptC	MAG: LPS export ABC transporter periplasmic protein LptC	0	4.4829	5.3842	0	0	0	2.406	7.3893	7.3645	7.3702	5.0961	5.0333
K11720	lipopolysaccharide export system permease protein	YjgP/YjgQ family permease	0	0	0	0	0	0	2.406	2.687	4.6865	2.6801	0	0
K11927	ATP-dependent RNA helicase RhlE	DEAD/DEAH box helicase	0	0	0	0	0	0	2.406	6.0458	4.6865	0	0	0
K11932	universal stress protein G	MAG: universal stress protein	68.486	41.467	41.997	44.323	45.111	44.759	40.903	34.931	29.458	36.851	40.769	37.75
K11959	urea transport system substrate-binding protein	MAG: urea ABC transporter substrate-binding protein	198.74	313.8	315.52	371.63	391.57	313.31	357.7	319.76	334.08	254.61	297.61	296.96
K11962	urea transport system ATP-binding protein	MAG: urea ABC transporter ATP-binding protein UrtD	5.3715	4.4829	6.4611	0	5.4134	5.7383	8.8221	2.0153	4.6865	4.0201	10.192	7.5499
K11963	urea transport system ATP-binding protein	MAG: urea ABC transporter ATP-binding subunit UrtE	13.429	12.328	10.768	13.638	16.24	12.624	8.0201	6.7176	8.034	10.72	11.211	12.583
K12573	ribonuclease R	MAG: organic colvent ABC transporter permease	30.886	22.415	21.537	18.752	12.631	18.363	33.685	38.29	30.797	27.471	18.346	24.327
K12574	ribonuclease J	MAG: ribonuclease J	36.257	32.501	34.459	10.228	10.827	20.658	40.903	45.68	42.178	30.821	23.442	27.683
K12685	subtilase-type serine protease	MAG: hypothetical protein DCO99_07705	25.514	29.139	30.152	39.209	34.285	34.43	34.487	37.618	33.475	40.201	40.769	36.911
K12990	rhamnosyltransferase	MAG: hypothetical protein DCO99_07615	0	0	0	0	0	0	3.2081	2.687	1.339	0	0	0
K13010	perosamine synthetase	MAG: UDP-4-amino-4,6-dideoxy-N-acetyl-beta-L-altrosamine transaminase	10.743	10.087	10.768	10.228	10.827	11.477	9.6242	12.092	11.381	14.74	10.192	8.3888
K13017	UDP-2-acetamido-2-deoxy-ribo-hexuluronate aminotransferase	MAG: DegT/DnrJ/EryC1/StrS family aminotransferase	5.3715	0	3.2305	0	0	0	4.0101	7.3893	5.356	5.3601	0	3.3555
K13195	cold-inducible RNA-binding protein	MAG: RNA-binding protein	0	11.207	11.845	5.1142	0	8.0337	20.0501	26.1985	28.119	24.7902	24.4617	16.778
K13290	serine---pyruvate transaminase	MAG: aminotransferase	12.086	11.207	9.6916	13.638	12.631	11.477	6.4161	12.763	13.39	17.42	11.211	9.2277
K13421	uridine monophosphate synthetase	bifunctional orotidine-5'-phosphate decarboxylase/orotate phosphoribosyltransferase	12.086	11.207	7.5379	6.8189	5.4134	9.1813	14.436	14.107	12.051	14.74	11.211	10.905
K13541	cobalt-precorrin 5A hydrolase / cobalt-factor III methyltransferase / precorrin-3B C17-methyltransferase	MAG: precorrin-3B C(17)-methyltransferase	0	0	0	0	0	0	0	4.0305	6.0255	1.34	0	0
K13598	two-component system, NtrC family, nitrogen regulation sensor histidine kinase NtrY	MAG: hypothetical protein DCO99_05630	0	4.4829	4.3074	0	0	2.2953	0	7.3893	6.695	8.0402	2.0385	5.0333
K13799	pantoate ligase / CMP/dCMP kinase	MAG: cytidylate kinase	17.457	8.9658	13.999	5.1142	3.6089	8.0337	7.2181	10.748	10.712	14.74	16.308	15.1
K14213	Xaa-Pro dipeptidase	aminopeptidase P N-terminal domain-containing protein	14.772	10.087	10.768	10.228	9.0223	12.624	8.0201	12.092	14.729	8.0402	8.1538	6.711
K14330	fatty aldehyde-generating acyl-ACP reductase	MAG: long-chain acyl-[acyl-carrier-protein] reductase	5.3715	2.2415	3.2305	0	0	3.443	7.2181	6.0458	3.3475	3.3501	0	0
K14379	tartrate-resistant acid phosphatase type 5	metallophosphoesterase	0	7.8451	8.6148	6.8189	5.4134	10.329	1.604	6.0458	7.3645	8.7102	3.0577	4.1944
K14440	SWI/SNF-related matrix-associated actin-dependent regulator of chromatin subfamily A-like protein 1	MAG: helicase	10.743	6.7244	8.6148	3.4095	0	9.1813	9.6242	15.45	16.737	22.11	11.211	16.778
K14441	ribosomal protein S12 methylthiotransferase	MAG: 30S ribosomal protein S12 methylthiotransferase RimO	0	0	0	0	0	0	0	3.3588	2.678	1.34	0	1.6778
K14588	cuproxidase	MAG: copper oxidase	0	0	0	0	0	4.5907	0	3.3588	0	4.0201	0	4.1944
K14652	3,4-dihydroxy 2-butanone 4-phosphate synthase / GTP cyclohydrolase II	MAG: bifunctional 3,4-dihydroxy-2-butanone-4-phosphate synthase/GTP cyclohydrolase II	0	0	3.2305	0	0	0	0	6.7176	7.3645	4.0201	0	0
K15256	tRNA (cmo5U34)-methyltransferase	MAG: class I SAM-dependent methyltransferase	12.086	11.207	11.845	15.343	10.827	13.772	5.6141	9.4046	7.3645	11.39	11.211	10.067
K15633	2,3-bisphosphoglycerate-independent phosphoglycerate mutase	MAG: 2,3-bisphosphoglycerate-independent phosphoglycerate mutase	0	0	0	0	0	0	2.406	6.0458	4.6865	2.01	0	0
K15738	ABC transport system ATP-binding/permease protein	MAG: multidrug ABC transporter ATP-binding protein	0	0	0	0	0	0	0	4.0305	2.678	0	0	0
K15894	UDP-N-acetylglucosamine 4,6-dehydratase/5-epimerase	MAG: UDP-N-acetylglucosamine 4,6-dehydratase (inverting)	49.686	29.139	34.459	35.799	41.502	35.578	30.477	25.527	24.102	29.481	36.692	26.005
K15897	UDP-2,4-diacetamido-2,4,6-trideoxy-beta-L-altropyranose hydrolase	MAG: UDP-2,4-diacetamido-2,4,6-trideoxy-beta-L-altropyranose hydrolase	0	0	0	0	0	0	0	3.3588	2.678	5.3601	2.0385	2.5166
K15898	pseudaminic acid synthase	MAG: pseudaminic acid synthase	14.772	24.656	27.998	13.638	19.849	25.249	14.436	14.107	22.093	22.11	21.404	21.811
K16011	mannose-1-phosphate guanylyltransferase / mannose-6-phosphate isomerase	MAG: mannose-1-phosphate guanylyltransferase/mannose-6-phosphate isomerase	14.772	14.569	11.845	10.228	12.631	14.92	16.04	16.122	20.085	14.07	17.327	14.261
K16052	MscS family membrane protein	MAG: mechanosensitive ion channel protein MscS;mechanosensitive ion channel family protein	9.4001	7.8451	6.4611	8.5237	9.0223	9.1813	12.8322	15.4504	14.729	14.7404	11.2115	15.0998
K16150	glycogen synthase	MAG: hypothetical protein DCO99_07545;MAG: glycosyl transferase family 1;MAG: glycosyltransferase;MAG: hypothetical protein DCO99_09405	4.0286	0	5.3842	0	5.4134	3.443	2.406	3.3588	11.3815	14.0702	0	3.3555
K16555	succinoglycan biosynthesis protein ExoO	MAG: hypothetical protein DCO99_07600	0	0	0	0	0	0	0	5.3741	4.017	4.0201	0	1.6778
K16870	N-acetylglucosaminyl-diphospho-decaprenol L-rhamnosyltransferase	glycosyltransferase family 2 protein;MAG: hypothetical protein DCO99_07605;glycosyltransferase, partial	0	2.2415	4.3074	0	0	0	4.01	7.3894	8.7035	14.0703	4.077	7.5499
K16881	mannose-1-phosphate guanylyltransferase / phosphomannomutase	NDP-sugar synthase	0	0	0	3.4095	0	0	6.4161	9.4046	8.7035	6.7001	0	3.3555
K17108	non-lysosomal glucosylceramidase	MAG: bile acid beta-glucosidase	6.7143	12.328	8.6148	5.1142	7.2178	9.1813	7.2181	11.42	12.72	10.05	11.211	10.067
K17218	sulfide:quinone oxidoreductase	NAD(P)/FAD-dependent oxidoreductase	10.743	6.7244	10.768	10.228	10.827	12.624	6.4161	7.3893	10.712	12.73	9.173	9.2277
K17286	erythrocyte band 7 integral membrane protein	MULTISPECIES: paraslipin	6.7143	3.3622	2.1537	5.1142	0	0	2.406	5.3741	4.6865	6.0301	7.1346	2.5166
K17836	beta-lactamase class A	MAG: hypothetical protein DCO99_10655;MAG: serine hydrolase	8.0572	4.4829	3.2305	3.4095	5.4134	5.7383	4.0101	7.3894	9.373	8.0402	5.0961	5.8721
K17872	demethylphylloquinone reductase	FAD-dependent oxidoreductase	0	0	0	0	0	0	1.604	2.0153	2.678	2.01	0	0
K17892	ferredoxin-thioredoxin reductase catalytic chain	MULTISPECIES: ferredoxin:thioredoxin reductase	0	0	0	0	0	0	0	0	6.0255	2.01	5.0961	0
K18138	multidrug efflux pump	MAG: RND transporter	0	0	0	0	0	0	1.604	4.7023	2.678	4.6901	0	0
K18534	MPBQ/MSBQ methyltransferase	MAG: SAM-dependent methyltransferase	0	0	0	0	0	0	0	6.0458	4.017	2.01	0	0
K18578	xyloglucan-specific exo-beta-1,4-glucanase	MAG: photosystem II assembly protein	14.772	20.173	20.46	15.343	23.458	21.806	20.852	18.137	12.72	15.41	14.269	16.778
K18672	diadenylate cyclase	diadenylate cyclase CdaA	0	3.3622	2.1537	3.4095	3.6089	4.5907	4.8121	3.3588	2.678	6.0301	6.1154	5.8721
K18682	ribonucrease Y	hypothetical protein	37.6	43.708	39.843	37.504	39.698	40.168	27.268	24.855	20.085	36.181	37.711	43.622
K18814	putative inorganic carbon (hco3(-)) transporter	MAG: putative bicarbonate transporter, IctB family	0	0	0	0	0	2.2953	0	2.687	3.3475	1.34	0	0
K18855	UDP-N-acetylglucosamine 3-dehydrogenase	Gfo/Idh/MocA family oxidoreductase	14.772	11.207	10.768	0	12.631	8.0337	12.03	12.763	12.051	10.05	8.1538	11.744
K18889	ATP-binding cassette, subfamily B, multidrug efflux pump	ABC transporter ATP-binding protein	0	2.2415	0	0	0	0	0	3.3588	2.0085	4.6901	0	2.5166
K19003	1,2-diacylglycerol 3-beta-glucosyltransferase	MAG: glycosyl transferase family 2	4.0286	0	2.1537	0	0	3.443	2.406	4.0305	8.7035	2.01	0	1.6778
K19032	30S ribosomal protein 3	30S ribosomal protein PSRP-3	0	0	0	0	0	0	0	4.0305	2.678	2.6801	0	0
K19171	DNA sulfur modification protein DndD	MAG: DUF3084 domain-containing protein	8.0572	4.4829	3.2305	5.1142	5.4134	4.5907	5.6141	7.3893	8.7035	10.05	12.231	8.3888
K19220	peptidoglycan DL-endopeptidase CwlS	MAG: porin	111.46	80.693	76.456	110.81	97.44	86.075	60.151	53.741	48.873	63.651	70.327	74.66
K19221	cob(I)alamin adenosyltransferase	cob(I)yrinic acid a,c-diamide adenosyltransferase;MULTISPECIES: cob(I)yrinic acid a,c-diamide adenosyltransferase	0	5.6036	6.4611	0	0	0	0	6.0458	6.0255	5.3601	0	2.5166
K19223	peptidoglycan DL-endopeptidase LytF	LysM peptidoglycan-binding domain-containing protein	0	0	0	0	0	0	0	8.0611	12.72	10.72	4.0769	10.905
K19234	L,D-transpeptidase YnhG	MAG: L,D-transpeptidase	14.772	13.449	6.4611	6.8189	0	9.1813	8.0201	15.45	16.068	11.39	6.1154	6.711
K19267	NAD(P)H dehydrogenase (quinone)	MULTISPECIES: NAD(P)H-binding protein	0	2.2415	4.3074	0	0	3.443	0	2.0153	2.0085	4.0201	4.0769	4.1944
K19788	obg-like ATPase 1	MAG: redox-regulated ATPase YchF	9.4001	7.8451	9.6916	0	0	8.0337	13.634	10.748	12.051	8.0402	8.1538	10.067
K19813	glucose dehydrogenase	MAG: dehydrogenase;GMC oxidoreductase	0	0	0	0	0	0	0	11.4198	14.0595	10.7202	6.1154	10.9054
K20331	toxoflavin synthase	MAG: methyltransferase	2.6857	5.6036	7.5379	6.8189	5.4134	10.329	4.0101	3.3588	4.6865	5.3601	6.1154	7.5499
K20712	3-(hydroxyamino)phenol mutase	MAG: type I glutamate--ammonia ligase	183.97	203.97	198.14	259.12	272.47	208.88	202.91	151.15	144.61	160.8	185.5	167.78
K21147	sulfur-carrier protein adenylyltransferase/sulfurtransferase	molybdopterin-synthase adenylyltransferase MoeB	6.7143	8.9658	11.845	8.5237	0	13.772	16.04	16.122	15.398	16.75	10.192	14.261
K21185	flavin reductase	MULTISPECIES: flavin reductase family protein	22.829	15.69	12.922	11.933	18.045	14.92	8.8221	6.7176	5.356	11.39	14.269	13.422
K21395	TRAP-type transport system periplasmic protein	MAG: ABC transporter substrate-binding protein	2.6857	3.3622	4.3074	0	3.6089	4.5907	4.0101	10.076	5.356	8.0402	4.0769	7.5499
K21480	heme oxygenase (biliverdin-producing, ferredoxin)	MAG: heme oxygenase	5.3715	6.7244	6.4611	0	0	0	8.8221	13.435	12.72	12.73	10.192	9.2277
K21561	CRP/FNR family transcriptional regulator, global nitrogen regulator	MAG: global nitrogen regulator NtcA;helix-turn-helix domain-containing protein	52.3721	54.916	49.535	66.4849	72.178	66.565	44.111	43.664	32.805	40.201	46.884	42.783
K21594	translation factor GUF1, mitochondrial	MAG: elongation factor 4	8.0572	6.7244	8.6148	0	0	5.7383	8.0201	14.107	14.059	14.07	7.1346	5.0333
K21613	N-acetylcysteine deacetylase	MAG: hydrolase	0	0	0	0	0	0	0	4.0305	5.356	4.0201	0	3.3555
K21703	LysR family transcriptional regulator, low CO2-responsive transcriptional regulator	MAG: LysR family transcriptional regulator	5.3715	10.087	8.6148	10.228	7.2178	14.92	3.2081	5.3741	4.6865	10.05	6.1154	7.5499
K21919	BTB/POZ domain-containing protein KCTD9	pentapeptide repeat-containing protein;MAG: pentapeptide repeat-containing protein	0	0	0	0	0	2.2953	0	2.687	6.695	4.6901	3.0577	5.8721
K21993	formate transporter	MULTISPECIES: formate/nitrite transporter family protein	0	10.087	11.845	0	0	16.067	30.477	46.351	41.509	16.08	18.346	23.489
K22305	phosphoserine phosphatase	MAG: histidine phosphatase family protein	13.429	12.328	13.999	8.5237	10.827	13.772	11.228	11.42	10.712	12.06	10.192	10.067
K22405	NADH oxidase (H2O-forming)	diflavin flavoprotein;MAG: flavin oxidoreductase	68.487	68.365	66.764	66.484	50.525	71.155	68.171	51.054	50.212	56.952	67.269	65.432
K22597	glucosylglycerate phosphorylase	MAG: glycosidase	0	0	0	0	0	0	0	2.0153	7.3645	9.3802	0	0
K22705	hopanoid C-2 methylase	MAG: B12-binding domain-containing radical SAM protein	6.7143	7.8451	6.4611	0	0	0	6.4161	11.42	12.72	8.0402	4.0769	5.8721
K22895	renierapurpurin 18,18'-hydroxylase	MAG: hypothetical protein DCO99_05620;MAG: cell death suppressor protein Lls1	12.086	10.087	13.9987	10.228	9.0223	11.477	12.03	12.7633	12.72	11.39	17.3265	15.9386
K23264	phosphoribosylformylglycinamidine synthase subunit PurS	phosphoribosylformylglycinamidine synthase subunit PurS	0	0	0	0	0	0	0	4.7023	4.017	4.6901	3.0577	0
K23265	phosphoribosylformylglycinamidine synthase subunit PurQ / glutaminase	MULTISPECIES: phosphoribosylformylglycinamidine synthase subunit PurQ	0	5.6036	4.3074	3.4095	0	4.5907	0	4.7023	4.017	5.3601	6.1154	4.1944
K23269	phosphoribosylformylglycinamidine synthase subunit PurL	MAG: phosphoribosylformylglycinamidine synthase subunit PurL	22.829	17.932	16.153	10.228	7.2178	16.067	18.446	28.214	31.466	25.461	13.25	18.455
K24085	esterase	DUF3887 domain-containing protein	21.486	25.777	19.383	17.047	19.849	28.692	20.852	22.168	14.059	22.11	31.596	28.522
K24158	thioredoxin-dependent peroxiredoxin	MAG: peroxidase	103.4	68.365	73.226	83.532	54.134	79.189	79.399	50.382	50.882	50.921	71.346	67.11
K24846	ATP-binding cassette, subfamily B, bacterial PglK	MAG: multidrug ABC transporter ATP-binding protein	8.0572	4.4829	3.2305	3.4095	0	0	4.0101	7.3893	5.356	8.7102	6.1154	5.8721
K25171	membrane fusion protein DevB	MAG: lipid ABC transporter permease;DevB secretion protein	10.743	16.8114	20.4598	0	0	16.0674	11.2281	17.4656	13.39	19.4302	12.2307	8.3888
K25649	mannosylglycerate hydrolase	MAG: glucosidase	0	0	0	0	0	0	0	3.3588	7.3645	1.34	0	0
