# Supplementary material for: Proteomics analysis reveals differential acclimation of coastal and oceanic Synechococcus to climate warming and iron limitation
Source: Front Microbiol. 2024 Feb 20;15:1323499. doi: 10.3389/fmicb.2024.1323499 (PMC10912551; doi:10.3389/fmicb.2024.1323499)
Supplement: Supplementary file 2 [file Table_2.XLSX]

## Sheet: YX04-1
Supplementary Table 2
Sheet 1: YX04-1 differentially abundant proteins in each pairwise comparison
KO	KO Name	BLAST	Direction	Log2 FC	P value	Functional category
27Lvs27R: Fe limitation at Topt (109)
Significantly increased proteins (16)
K02637	cytochrome b6-f complex subunit 4	MULTISPECIES: cytochrome b6-f complex subunit IV	Increased	4.60161	0.000834983	Photosynthesis
K02012	iron(III) Transporters system substrate-binding protein	extracellular solute-binding protein	Increased	4.12242	1e-06	Transporters
K07267	porin	iron uptake porin;MAG: porin	Increased	2.81926	1e-06	Transporters
K09807	uncharacterized protein	SIMPL domain-containing protein	Increased	1.63662	0.00782013	Unknown
K19220	peptidoglycan DL-endopeptidase CwlS	iron uptake porin	Increased	1.63151	1e-06	Transporters
K21010	polysaccharide biosynthesis protein PelE	HEAT repeat domain-containing protein	Increased	1.59261	0.00571122	Cell wall and signaling
K00940	nucleoside-diphosphate kinase	MULTISPECIES: nucleoside-diphosphate kinase	Increased	1.49893	0.000354785	Purines, pyrimidines, nucleotides
K01772	protoporphyrin/coproporphyrin ferrochelatase	ferrochelatase	Increased	1.48661	0.00113531	Cofactor
K05380	phycoerythrin-associated linker protein	phycobilisome rod-core linker polypeptide	Increased	1.44837	1e-06	Photosynthesis
LKDHAOIP_02385	hypothetical protein	hypothetical protein	Increased	1.43166	0.000364686	Unknown
K03530	DNA-binding protein HU-beta	MULTISPECIES: HU family DNA-binding protein	Increased	1.40802	0.000523102	Regulatory system and stress
K02109	F-type H+-Transportersing ATPase subunit b	F0F1 ATP synthase subunit B;MULTISPECIES: F0F1 ATP synthase subunit B'	Increased	1.17546	0.00119802	Photosynthesis
LKDHAOIP_01859	hypothetical protein	alpha/beta hydrolase	Increased	1.12611	0.000209571	Unknown
LKDHAOIP_02547	hypothetical protein	hypothetical protein	Increased	1.12072	0.00592079	Unknown
K02838	ribosome recycling factor	ribosome recycling factor	Increased	1.0595	0.00194719	Translation
K06378	stage II sporulation protein AA (anti-sigma F factor antagonist)	MULTISPECIES: STAS domain-containing protein	Increased	1.03902	0.00417822	Unknown
Significantly decreased proteins (93)
K09667	protein O-GlcNAc transferase	tetratricopeptide repeat protein;glycosyltransferase	Decreased	-5.08221	0.000212521	Translation
K01599	uroporphyrinogen decarboxylase	uroporphyrinogen decarboxylase	Decreased	-4.82171	0.000359143	Photosynthesis
K12574	ribonuclease J	RNase J family beta-CASP ribonuclease	Decreased	-4.47314	0.00110049	Transcription
K03526	(E)-4-hydroxy-3-methylbut-2-enyl-diphosphate synthase	(E)-4-hydroxy-3-methylbut-2-enyl-diphosphate synthase	Decreased	-4.36342	0.000334432	Purines, pyrimidines, nucleotides
K12573	ribonuclease R	RNB domain-containing ribonuclease	Decreased	-4.35682	0.00152224	Transcription
K02994	small subunit ribosomal protein S8	MULTISPECIES: 30S ribosomal protein S8	Decreased	-4.24374	0.00175947	Translation
LKDHAOIP_01514	hypothetical protein	IMS domain-containing protein	Decreased	-4.2315	0.000359143	Unknown
K10960	geranylgeranyl diphosphate/geranylgeranyl-bacteriochlorophyllide a reductase	geranylgeranyl reductase	Decreased	-4.16954	0.00205437	Photosynthesis
K02338	DNApolymerase III subunit beta	DNApolymerase III subunit beta	Decreased	-4.14949	0.00221746	DNA
K01595	phosphoenolpyruvate carboxylase	phosphoenolpyruvate carboxylase	Decreased	-4.12505	0.000607908	Respiration
K01939	adenylosuccinate synthase	adenylosuccinate synthase	Decreased	-4.11617	0.00243822	Purines, pyrimidines, nucleotides
K02720	photosystem II cytochrome c550	photosystem II cytochrome c-550	Decreased	-4.03741	0.00334761	Photosynthesis
LKDHAOIP_02179	hypothetical protein	hypothetical protein	Decreased	-3.93361	0.00407414	Unknown
LKDHAOIP_00219	hypothetical protein	MULTISPECIES: hypothetical protein	Decreased	-3.90784	0.00433278	Unknown
K22405	NADH oxidase (H2O-forming)	flavin reductase	Decreased	-3.90309	0.00433278	Energy and redox
K04079	molecular chaperone HtpG	molecular chaperone HtpG	Decreased	-3.86038	0.00478913	Regulatory system and stress
K02890	large subunit ribosomal protein L22	50S ribosomal protein L22	Decreased	-3.80531	0.0053575	Translation
K00873	pyruvate kinase	pyruvate kinase	Decreased	-3.76405	0.00596376	Respiration
K01682	aconitate hydratase 2 / 2-methylisocitrate dehydratase	bifunctional aconitate hydratase 2/2-methylisocitrate dehydratase	Decreased	-3.75768	0.00596376	Respiration
K18855	UDP-N-acetylglucosamine 3-dehydrogenase	Gfo/Idh/MocA family oxidoreductase	Decreased	-3.72212	0.00635585	Cell wall and signaling
K01696	tryptophan synthase beta chain	tryptophan synthase subunit beta	Decreased	-3.72203	0.00639209	Amino acid metabolism
K16881	mannose-1-phosphate guanylyltransferase / phosphomannomutase	NDP-sugar synthase	Decreased	-3.72203	0.00639209	Other metabolites
K18886	gibberellin A4 carboxyl methyltransferase	class I SAM-dependent methyltransferase	Decreased	-3.72203	0.00639209	Translation
K03687	molecular chaperone GrpE	nucleotide exchange factor GrpE	Decreased	-3.71904	0.0064168	Regulatory system and stress
K02519	translation initiation factor IF-2	translation initiation factor IF-2	Decreased	-3.70261	0.000359143	Translation
K06207	GTP-binding protein	translational GTPase TypA	Decreased	-3.70221	0.00188468	Cell wall and signaling
K05579	NAD(P)H-quinone oxidoreductase subunit H	NAD(P)H-quinone oxidoreductase subunit H	Decreased	-3.66958	0.00164909	Energy and redox
K01586	diaminopimelate decarboxylase	diaminopimelate decarboxylase	Decreased	-3.60244	0.00874465	Amino acid metabolism
K01868	threonyl-tRNA synthetase	threonine--tRNA ligase	Decreased	-3.55637	0.0094168	Translation
K00392	sulfite reductase (ferredoxin)	MAG: sulfite reductase subunit beta	Decreased	-3.55255	0.00185832	S and N metabolism
K05520	protease I	DJ-1/PfpI family protein	Decreased	-3.53804	0.00874465	Translation
K01955	carbamoyl-phosphate synthase large subunit	carbamoyl-phosphate synthase large subunit	Decreased	-3.53395	0.00934432	Purines, pyrimidines, nucleotides
K04755	ferredoxin, 2Fe-2S	2Fe-2S iron-sulfur cluster-binding protein	Decreased	-3.52722	0.00166557	Photosynthesis
K10697	two-component system, OmpR family, response regulator RpaA	response regulator	Decreased	-3.4145	0.00381713	Regulatory system and stress
K01627	2-dehydro-3-deoxyphosphooctonate aldolase (KDO 8-P synthase)	3-deoxy-8-phosphooctulonate synthase	Decreased	-3.41134	0.00381713	Cell wall and signaling
K01876	aspartyl-tRNA synthetase	aspartate--tRNA ligase	Decreased	-3.38629	0.00301647	Translation
K03070	preprotein translocase subunit SecA	preprotein translocase subunit SecA	Decreased	-3.36721	4.11862e-05	Cell wall and signaling
K02470	DNAgyrase subunit B	DNAtopoisomerase (ATP-hydrolyzing) subunit B	Decreased	-3.36218	0.00343163	DNA
K00766	anthranilate phosphoribosyltransferase	anthranilate phosphoribosyltransferase family protein;anthranilate phosphoribosyltransferase	Decreased	-3.33315	0.00367051	Amino acid metabolism
K00003	homoserine dehydrogenase	homoserine dehydrogenase	Decreased	-3.32952	0.00395717	Amino acid metabolism
K00052	3-isopropylmalate dehydrogenase	3-isopropylmalate dehydrogenase	Decreased	-3.23569	0.00500165	Amino acid metabolism
K00800	3-phosphoshikimate 1-carboxyvinyltransferase	3-phosphoshikimate 1-carboxyvinyltransferase	Decreased	-3.22849	0.0049061	Amino acid metabolism
K02878	large subunit ribosomal protein L16	MULTISPECIES: 50S ribosomal protein L16	Decreased	-3.20643	0.00392916	Translation
K01879	glycyl-tRNA synthetase beta chain	glycine--tRNA ligase subunit beta	Decreased	-3.10405	0.00119275	Translation
K01255	leucyl aminopeptidase	leucyl aminopeptidase	Decreased	-3.09393	0.00646787	Translation
K02518	translation initiation factor IF-1	MULTISPECIES: translation initiation factor IF-1	Decreased	-3.01408	0.00901647	Translation
K00645	S-malonyltransferase	ACP S-malonyltransferase	Decreased	-2.97711	0.00847611	Cell wall and signaling
K00254	dihydroorotate dehydrogenase	quinone-dependent dihydroorotate dehydrogenase	Decreased	-2.95172	0.0094168	Purines, pyrimidines, nucleotides
K03405	magnesium chelatase subunit I	magnesium chelatase ATPase subunit I	Decreased	-2.89128	0.00166557	Photosynthesis
K03545	trigger factor	trigger factor	Decreased	-2.88661	0.000490939	Translation
K10206	LL-diaminopimelate aminotransferase	LL-diaminopimelate aminotransferase	Decreased	-2.85974	0.00291433	Amino acid metabolism
K00600	glycine hydroxymethyltransferase	serine hydroxymethyltransferase	Decreased	-2.83487	0.00061285	Amino acid metabolism
K01835	phosphoglucomutase	alpha-D-glucose phosphate-specific phosphoglucomutase	Decreased	-2.79784	0.00205437	Respiration
K01940	argininosuccinate synthase	argininosuccinate synthase	Decreased	-2.78046	0.0018715	Amino acid metabolism
K00033	6-phosphogluconate dehydrogenase	NADP-dependent phosphogluconate dehydrogenase	Decreased	-2.76708	0.00397858	Respiration
K01251	adenosylhomocysteinase	adenosylhomocysteinase	Decreased	-2.73877	0.00153542	Amino acid metabolism
K00284	glutamate synthase (ferredoxin)	glutamate synthase large subunit	Decreased	-2.7319	0.00156837	S and N metabolism
K03692	glucosylglycerol-phosphate synthase	glucosylglycerol-phosphate synthase	Decreased	-2.72699	0.00407414	Other metabolites
K00703	starch synthase	glycogen synthase GlgA	Decreased	-2.53708	0.000359143	Respiration
K02097	phycobilisome core component	allophycocyanin subunit beta	Decreased	-2.47951	0.00367051	Photosynthesis
K00161	pyruvate dehydrogenase E1 component alpha subunit	pyruvate dehydrogenase (acetyl-transferring) E1 component subunit alpha	Decreased	-2.45593	0.00455848	Respiration
K02357	elongation factor Ts	translation elongation factor Ts	Decreased	-2.41939	0.00158814	Translation
K02469	DNAgyrase subunit A	DNAtopoisomerase 4 subunit A;DNAgyrase subunit A	Decreased	-2.39482	0.000228995	DNA
LKDHAOIP_02012	hypothetical protein	F420-0:Gamma-glutamyl ligase	Decreased	-2.28857	0.00805272	Unknown
K00324	H+-translocating NAD(P) transhydrogenase subunit alpha	Re/Si-specific NAD(P)(+) transhydrogenase subunit alpha	Decreased	-2.26662	0.00555189	Energy and redox
K08482	circadian clock protein KaiC	circadian clock protein KaiC	Decreased	-2.24897	0.000359143	Regulatory system and stress
K03046	DNA-directed RNA polymerase subunit beta'	DNA-directed RNA polymerase subunit beta';DNA-directed RNA polymerase subunit gamma	Decreased	-2.22139	1e-06	Transcription
K01756	adenylosuccinate lyase	adenylosuccinate lyase	Decreased	-2.22018	0.00849588	Purines, pyrimidines, nucleotides
K03168	DNAtopoisomerase I	type I DNAtopoisomerase	Decreased	-2.07766	0.00205437	DNA
K02520	translation initiation factor IF-3	translation initiation factor IF-3	Decreased	-2.00898	0.00142175	Translation
K00602	phosphoribosylaminoimidazolecarboxamide formyltransferase / IMP cyclohydrolase	MAG: bifunctional phosphoribosylaminoimidazolecarboxamide formyltransferase/IMP cyclohydrolase	Decreased	-1.95978	0.00167216	Purines, pyrimidines, nucleotides
K00962	polyribonucleotide nucleotidyltransferase	polyribonucleotide nucleotidyltransferase	Decreased	-1.9169	1e-06	Transcription
K00615	transketolase	transketolase	Decreased	-1.76476	0.000191104	Respiration
K01895	acetyl-CoA synthetase	acetate--CoA ligase	Decreased	-1.73656	0.00301647	Respiration
K00228	coproporphyrinogen III oxidase	oxygen-dependent coproporphyrinogen oxidase	Decreased	-1.6922	0.00158814	Photosynthesis
K01507	inorganic pyrophosphatase	inorganic diphosphatase	Decreased	-1.57765	0.00209226	Energy and redox
K02355	elongation factor G	elongation factor G	Decreased	-1.56951	0.000103789	Translation
K11329	two-component system, OmpR family, response regulator RpaB	MULTISPECIES: response regulator	Decreased	-1.47388	0.00167216	Regulatory system and stress
K02095	allophycocyanin-B	allophycocyanin	Decreased	-1.45535	0.00183855	Photosynthesis
K00366	ferredoxin-nitrite reductase	ferredoxin--nitrite reductase	Decreased	-1.4471	8.40198e-05	S and N metabolism
K03043	DNA-directed RNA polymerase subunit beta	DNA-directed RNA polymerase subunit beta	Decreased	-1.4421	4.11862e-05	Transcription
K19788	obg-like ATPase 1	redox-regulated ATPase YchF	Decreased	-1.38994	0.00635585	Regulatory system and stress
K00053	ketol-acid reductoisomerase	ketol-acid reductoisomerase	Decreased	-1.38439	0.00152224	Amino acid metabolism
K00030	isocitrate dehydrogenase (NAD+)	NADP-dependent isocitrate dehydrogenase	Decreased	-1.37031	0.00589621	Respiration
K02967	small subunit ribosomal protein S2	MULTISPECIES: 30S ribosomal protein S2	Decreased	-1.35663	0.00191928	Translation
K06118	UDP-sulfoquinovose synthase	NAD-dependent epimerase/dehydratase family protein	Decreased	-1.34185	0.00365404	Purines, pyrimidines, nucleotides
K02434	aspartyl-tRNA(Asn)/glutamyl-tRNA(Gln) amidotransferase subunit B	Asp-tRNA(Asn)/Glu-tRNA(Gln) amidotransferase subunit GatB	Decreased	-1.26648	0.00576606	Translation
K03695	ATP-dependent Clp protease ATP-binding subunit ClpB	AAA family ATPase;ATP-dependent chaperone ClpB	Decreased	-1.24317	0.0030626	Regulatory system and stress
K00088	IMP dehydrogenase	GuaB3 family IMP dehydrogenase-related protein	Decreased	-1.22964	0.000919275	Purines, pyrimidines, nucleotides
K14055	universal stress protein E	universal stress protein	Decreased	-1.17509	0.00576606	Regulatory system and stress
K02641	ferredoxin--NADP+ reductase	FAD-binding oxidoreductase	Decreased	-1.16439	0.000212521	Photosynthesis
K03609	septum site-determining protein MinD	MULTISPECIES: septum site-determining protein MinD	Decreased	-1.143	0.00166557	Cell wall and signaling
K11532	fructose-1,6-bisphosphatase II / sedoheptulose-1,7-bisphosphatase	class II fructose-bisphosphatase	Decreased	-1.03563	0.000663921	Respiration
30Lvs30R: Fe limitation at T supra opt (178)
Significantly increased proteins (30)
K02012	iron(III) Transporters system substrate-binding protein	extracellular solute-binding protein	Increased	3.45565	1e-06	Transporters
K02637	cytochrome b6-f complex subunit 4	MULTISPECIES: cytochrome b6-f complex subunit IV	Increased	2.63583	0.00045098	Photosynthesis
K07267	porin	iron uptake porin;MAG: porin	Increased	2.48172	1e-06	Transporters
K02639	ferredoxin	2Fe-2S iron-sulfur cluster-binding protein;MULTISPECIES: 2Fe-2S iron-sulfur cluster-binding protein	Increased	1.78673	5.39216e-05	Photosynthesis
K19220	peptidoglycan DL-endopeptidase CwlS	iron uptake porin	Increased	1.7809	1e-06	Transporters
K03530	DNA-binding protein HU-beta	MULTISPECIES: HU family DNA-binding protein	Increased	1.70456	5.39216e-05	Regulatory system and stress
LKDHAOIP_01961	hypothetical protein	glucose-6-phosphate dehydrogenase assembly protein OpcA	Increased	1.5548	0.00644281	Unknown
LKDHAOIP_00700	hypothetical protein	DUF805 domain-containing protein	Increased	1.54779	0.00121405	Unknown
K00940	nucleoside-diphosphate kinase	MULTISPECIES: nucleoside-diphosphate kinase	Increased	1.50753	5.39216e-05	Purines, pyrimidines, nucleotides
K02109	F-type H+-Transportersing ATPase subunit b	F0F1 ATP synthase subunit B;MULTISPECIES: F0F1 ATP synthase subunit B'	Increased	1.49802	5.39216e-05	Photosynthesis
K02902	large subunit ribosomal protein L28	50S ribosomal protein L28	Increased	1.47893	0.00070098	Translation
K02838	ribosome recycling factor	ribosome recycling factor	Increased	1.44851	5.39216e-05	Translation
K05380	phycoerythrin-associated linker protein	phycobilisome rod-core linker polypeptide	Increased	1.4306	1e-06	Photosynthesis
K04078	chaperonin GroES	MULTISPECIES: co-chaperone GroES	Increased	1.38886	5.39216e-05	Regulatory system and stress
LKDHAOIP_00006	hypothetical protein	hypothetical protein	Increased	1.38585	0.00139706	Unknown
K02935	large subunit ribosomal protein L7/L12	MULTISPECIES: 50S ribosomal protein L7/L12	Increased	1.32931	5.39216e-05	Translation
K03217	YidC/Oxa1 family membrane protein insertase	membrane protein insertase YidC	Increased	1.23684	0.0053268	Translation
K02965	small subunit ribosomal protein S19	MULTISPECIES: 30S ribosomal protein S19	Increased	1.1886	0.00144444	Translation
K03386	peroxiredoxin 2/4	MULTISPECIES: redoxin domain-containing protein	Increased	1.17328	1e-06	Regulatory system and stress
K01772	protoporphyrin/coproporphyrin ferrochelatase	ferrochelatase	Increased	1.13535	0.00121405	Cofactor
K00975	glucose-1-phosphate adenylyltransferase	glucose-1-phosphate adenylyltransferase	Increased	1.09051	0.000379085	Purines, pyrimidines, nucleotides
LKDHAOIP_02385	hypothetical protein	hypothetical protein	Increased	1.07947	0.000464052	Unknown
K08903	photosystem II 13kDa protein	photosystem II reaction center protein Psb28	Increased	1.07594	0.00104412	Photosynthesis
K02285	phycocyanin beta chain	MULTISPECIES: phycocyanin subunit beta	Increased	1.05655	1e-06	Photosynthesis
K02635	cytochrome b6	MULTISPECIES: cytochrome b6	Increased	1.0511	0.00645588	Photosynthesis
LKDHAOIP_02230	hypothetical protein	CAAD domain-containing protein	Increased	1.05097	0.00137745	Unknown
LKDHAOIP_01827	hypothetical protein	DUF3747 domain-containing protein	Increased	1.03407	0.00121405	Unknown
K07277	outer membrane protein insertion porin family	BamA/TamA family outer membrane protein	Increased	1.01993	1e-06	Cell wall and signaling
K02888	large subunit ribosomal protein L21	MULTISPECIES: 50S ribosomal protein L21	Increased	1.01673	0.000434641	Translation
K05377	phycoerythrin beta chain	bleomycin hydrolase;class 1 C-phycoerythrin subunit beta	Increased	1.01482	1e-06	Photosynthesis
Significantly decreased proteins (148)
K03070	preprotein translocase subunit SecA	preprotein translocase subunit SecA	Decreased	-5.34577	1e-06	Cell wall and signaling
K09667	protein O-GlcNAc transferase	tetratricopeptide repeat protein;glycosyltransferase	Decreased	-4.9686	3.26797e-05	Translation
K02519	translation initiation factor IF-2	translation initiation factor IF-2	Decreased	-4.8133	3.26797e-05	Translation
K03168	DNAtopoisomerase I	type I DNAtopoisomerase	Decreased	-4.8101	3.26797e-05	DNA
K01940	argininosuccinate synthase	argininosuccinate synthase	Decreased	-4.80029	3.26797e-05	Amino acid metabolism
K01595	phosphoenolpyruvate carboxylase	phosphoenolpyruvate carboxylase	Decreased	-4.76814	3.26797e-05	Respiration
LKDHAOIP_01514	hypothetical protein	IMS domain-containing protein	Decreased	-4.7595	3.26797e-05	Unknown
K05579	NAD(P)H-quinone oxidoreductase subunit H	NAD(P)H-quinone oxidoreductase subunit H	Decreased	-4.744	3.26797e-05	Energy and redox
K03526	(E)-4-hydroxy-3-methylbut-2-enyl-diphosphate synthase	(E)-4-hydroxy-3-methylbut-2-enyl-diphosphate synthase	Decreased	-4.69156	3.26797e-05	Purines, pyrimidines, nucleotides
K00284	glutamate synthase (ferredoxin)	glutamate synthase large subunit	Decreased	-4.67518	3.26797e-05	S and N metabolism
K03545	trigger factor	trigger factor	Decreased	-4.6608	3.26797e-05	Translation
K04755	ferredoxin, 2Fe-2S	2Fe-2S iron-sulfur cluster-binding protein	Decreased	-4.62395	9.31373e-05	Photosynthesis
K02470	DNAgyrase subunit B	DNAtopoisomerase (ATP-hydrolyzing) subunit B	Decreased	-4.48698	0.000292484	DNA
K02994	small subunit ribosomal protein S8	MULTISPECIES: 30S ribosomal protein S8	Decreased	-4.30899	0.000400327	Translation
K01879	glycyl-tRNA synthetase beta chain	glycine--tRNA ligase subunit beta	Decreased	-4.30766	3.26797e-05	Translation
K01876	aspartyl-tRNA synthetase	aspartate--tRNA ligase	Decreased	-4.30533	0.000400327	Translation
K01939	adenylosuccinate synthase	adenylosuccinate synthase	Decreased	-4.29037	0.000400327	Purines, pyrimidines, nucleotides
K12574	ribonuclease J	RNase J family beta-CASP ribonuclease	Decreased	-4.28302	0.000400327	Transcription
K00003	homoserine dehydrogenase	homoserine dehydrogenase	Decreased	-4.27918	0.000400327	Amino acid metabolism
K01599	uroporphyrinogen decarboxylase	uroporphyrinogen decarboxylase	Decreased	-4.27209	3.26797e-05	Photosynthesis
K04079	molecular chaperone HtpG	molecular chaperone HtpG	Decreased	-4.2352	0.000400327	Regulatory system and stress
K00392	sulfite reductase (ferredoxin)	MAG: sulfite reductase subunit beta	Decreased	-4.23457	0.000400327	S and N metabolism
K02890	large subunit ribosomal protein L22	50S ribosomal protein L22	Decreased	-4.22825	0.000415033	Translation
K01835	phosphoglucomutase	alpha-D-glucose phosphate-specific phosphoglucomutase	Decreased	-4.21593	0.000415033	Respiration
K22405	NADH oxidase (H2O-forming)	flavin reductase	Decreased	-4.1947	0.000426471	Energy and redox
K02338	DNApolymerase III subunit beta	DNApolymerase III subunit beta	Decreased	-4.19467	0.000426471	DNA
K00052	3-isopropylmalate dehydrogenase	3-isopropylmalate dehydrogenase	Decreased	-4.18511	0.00044281	Amino acid metabolism
K00161	pyruvate dehydrogenase E1 component alpha subunit	pyruvate dehydrogenase (acetyl-transferring) E1 component subunit alpha	Decreased	-4.13195	0.00046732	Respiration
K00766	anthranilate phosphoribosyltransferase	anthranilate phosphoribosyltransferase family protein;anthranilate phosphoribosyltransferase	Decreased	-4.13193	0.000452614	Amino acid metabolism
K02881	large subunit ribosomal protein L18	MULTISPECIES: 50S ribosomal protein L18	Decreased	-4.08143	0.000472222	Translation
LKDHAOIP_02012	hypothetical protein	F420-0:Gamma-glutamyl ligase	Decreased	-4.00078	0.000547386	Unknown
K12573	ribonuclease R	RNB domain-containing ribonuclease	Decreased	-3.99935	0.000493464	Transcription
K08482	circadian clock protein KaiC	circadian clock protein KaiC	Decreased	-3.98971	1e-06	Regulatory system and stress
K04567	lysyl-tRNA synthetase, class II	lysine--tRNA ligase	Decreased	-3.95861	0.000593137	Translation
K01627	2-dehydro-3-deoxyphosphooctonate aldolase (KDO 8-P synthase)	3-deoxy-8-phosphooctulonate synthase	Decreased	-3.94022	0.000740196	Cell wall and signaling
K01251	adenosylhomocysteinase	adenosylhomocysteinase	Decreased	-3.93621	0.00029085	Amino acid metabolism
K01955	carbamoyl-phosphate synthase large subunit	carbamoyl-phosphate synthase large subunit	Decreased	-3.93543	0.000506536	Purines, pyrimidines, nucleotides
K18855	UDP-N-acetylglucosamine 3-dehydrogenase	Gfo/Idh/MocA family oxidoreductase	Decreased	-3.92538	0.000705882	Cell wall and signaling
K00800	3-phosphoshikimate 1-carboxyvinyltransferase	3-phosphoshikimate 1-carboxyvinyltransferase	Decreased	-3.91296	0.000888889	Amino acid metabolism
K03687	molecular chaperone GrpE	nucleotide exchange factor GrpE	Decreased	-3.91296	0.000888889	Regulatory system and stress
K05580	NAD(P)H-quinone oxidoreductase subunit I	NAD(P)H-quinone oxidoreductase subunit I	Decreased	-3.89223	0.00104085	Energy and redox
K00059	3-oxoacyl- reductase	3-oxoacyl-[acyl-carrier-protein] reductase	Decreased	-3.87157	0.00110621	Cell wall and signaling
K05592	ATP-dependent RNA helicase DeaD	DEAD/DEAH box helicase	Decreased	-3.8708	0.00109477	Transcription
K10697	two-component system, OmpR family, response regulator RpaA	response regulator	Decreased	-3.85881	0.00112908	Regulatory system and stress
K01945	phosphoribosylamine---glycine ligase	phosphoribosylamine--glycine ligase	Decreased	-3.83121	0.00125817	Purines, pyrimidines, nucleotides
LKDHAOIP_00219	hypothetical protein	MULTISPECIES: hypothetical protein	Decreased	-3.82746	0.0011634	Unknown
K02693	photosystem I subunit IV	MULTISPECIES: photosystem I reaction center subunit IV	Decreased	-3.79815	0.00129085	Photosynthesis
K02720	photosystem II cytochrome c550	photosystem II cytochrome c-550	Decreased	-3.78538	0.00139542	Photosynthesis
K06207	GTP-binding protein	translational GTPase TypA	Decreased	-3.78263	0.0011634	Cell wall and signaling
K01869	leucyl-tRNA synthetase	leucine--tRNA ligase	Decreased	-3.77335	0.00136111	Translation
K05520	protease I	DJ-1/PfpI family protein	Decreased	-3.75729	0.00144444	Translation
K00873	pyruvate kinase	pyruvate kinase	Decreased	-3.7544	0.00146242	Respiration
K00254	dihydroorotate dehydrogenase	quinone-dependent dihydroorotate dehydrogenase	Decreased	-3.73299	0.00152941	Purines, pyrimidines, nucleotides
K16881	mannose-1-phosphate guanylyltransferase / phosphomannomutase	NDP-sugar synthase	Decreased	-3.70398	0.00154412	Other metabolites
LKDHAOIP_02179	hypothetical protein	hypothetical protein	Decreased	-3.70382	0.00155229	Unknown
K01803	triosephosphate isomerase (TIM)	triose-phosphate isomerase	Decreased	-3.68683	0.0015	Respiration
K00856	adenosine kinase	adenosine kinase	Decreased	-3.63954	0.00195261	Purines, pyrimidines, nucleotides
K00645	S-malonyltransferase	ACP S-malonyltransferase	Decreased	-3.62599	0.00213072	Cell wall and signaling
K01895	acetyl-CoA synthetase	acetate--CoA ligase	Decreased	-3.62574	3.26797e-05	Respiration
K01756	adenylosuccinate lyase	adenylosuccinate lyase	Decreased	-3.61505	0.000426471	Purines, pyrimidines, nucleotides
K00514	zeta-carotene desaturase	9,9'-di-cis-zeta-carotene desaturase	Decreased	-3.60114	0.00233497	Photosynthesis
K03692	glucosylglycerol-phosphate synthase	glucosylglycerol-phosphate synthase	Decreased	-3.58726	0.000472222	Other metabolites
K02518	translation initiation factor IF-1	MULTISPECIES: translation initiation factor IF-1	Decreased	-3.58382	0.0027598	Translation
K09458	3-oxoacyl- synthase II	beta-ketoacyl-ACP synthase II	Decreased	-3.56894	0.00238072	Cell wall and signaling
K03621	phosphate acyltransferase	phosphate acyltransferase PlsX	Decreased	-3.56	0.0024951	Cell wall and signaling
K01961	acetyl-CoA carboxylase, biotin carboxylase subunit	acetyl-CoA carboxylase biotin carboxylase subunit	Decreased	-3.55609	0.00162418	Other metabolites
K03110	fused signal recognition particle receptor	signal recognition particle-docking protein FtsY	Decreased	-3.54071	0.00334641	Cell wall and signaling
K00602	phosphoribosylaminoimidazolecarboxamide formyltransferase / IMP cyclohydrolase	MAG: bifunctional phosphoribosylaminoimidazolecarboxamide formyltransferase/IMP cyclohydrolase	Decreased	-3.53814	3.26797e-05	Purines, pyrimidines, nucleotides
K01649	2-isopropylmalate synthase	2-isopropylmalate synthase	Decreased	-3.53464	0.0024951	Amino acid metabolism
K10960	geranylgeranyl diphosphate/geranylgeranyl-bacteriochlorophyllide a reductase	geranylgeranyl reductase	Decreased	-3.5216	0.00309967	Photosynthesis
K01873	valyl-tRNA synthetase	MAG: valine--tRNA ligase	Decreased	-3.51931	0.00215033	Translation
K01647	citrate synthase	citrate synthase	Decreased	-3.51099	0.00367647	Respiration
K01990	ABC-2 type Transporters system ATP-binding protein	ATP-binding cassette domain-containing protein	Decreased	-3.50264	0.00383007	Transporters
K01897	long-chain acyl-CoA synthetase	AMP-binding protein	Decreased	-3.48953	0.00385948	Cell wall and signaling
K03465	thymidylate synthase (FAD)	FAD-dependent thymidylate synthase	Decreased	-3.47753	0.00397876	Purines, pyrimidines, nucleotides
K01885	glutamyl-tRNA synthetase	glutamate--tRNA ligase	Decreased	-3.46193	0.0040866	Translation
K01868	threonyl-tRNA synthetase	threonine--tRNA ligase	Decreased	-3.44469	0.00427614	Translation
K01524	exopolyphosphatase / guanosine-5'-triphosphate,3'-diphosphate pyrophosphatase	Ppx/GppA family phosphatase	Decreased	-3.43799	0.0040866	Purines, pyrimidines, nucleotides
K24259	putative aminotransferase	N-acetyl sugar amidotransferase	Decreased	-3.43187	0.00435948	Amino acid metabolism
K13789	geranylgeranyl diphosphate synthase, type II	polyprenyl synthetase family protein	Decreased	-3.42398	0.00451144	Photosynthesis
K11004	ATP-binding cassette, subfamily B, bacterial HlyB/CyaB	ABC transporter transmembrane domain-containing protein	Decreased	-3.42025	0.00437745	Transporters
K10206	LL-diaminopimelate aminotransferase	LL-diaminopimelate aminotransferase	Decreased	-3.40167	0.000488562	Amino acid metabolism
K01495	GTP cyclohydrolase IA	GTP cyclohydrolase I	Decreased	-3.38838	0.0047598	Transcription
K00812	aspartate aminotransferase	pyridoxal phosphate-dependent aminotransferase	Decreased	-3.3769	0.00514869	Amino acid metabolism
K02666	type IV pilus assembly protein PilQ	type IV pilus assembly protein PilQ	Decreased	-3.36378	0.00523203	Cell wall and signaling
K00324	H+-translocating NAD(P) transhydrogenase subunit alpha	Re/Si-specific NAD(P)(+) transhydrogenase subunit alpha	Decreased	-3.35311	0.000472222	Energy and redox
K00872	homoserine kinase	homoserine kinase	Decreased	-3.28512	0.00656863	Amino acid metabolism
K01791	UDP-N-acetylglucosamine 2-epimerase (non-hydrolysing)	MAG: UDP-N-acetylglucosamine 2-epimerase (non-hydrolyzing)	Decreased	-3.27976	0.00079085	Cell wall and signaling
K01255	leucyl aminopeptidase	leucyl aminopeptidase	Decreased	-3.27511	0.00144444	Translation
K01082	3'(2'), 5'-bisphosphate nucleotidase	3'(2'),5'-bisphosphate nucleotidase CysQ	Decreased	-3.27278	0.00683497	S and N metabolism
K02097	phycobilisome core component	allophycocyanin subunit beta	Decreased	-3.24477	0.000593137	Photosynthesis
K03684	ribonuclease D	ribonuclease D	Decreased	-3.24046	0.00733824	Transcription
K11962	urea Transporters system ATP-binding protein	urea ABC transporter ATP-binding protein UrtD	Decreased	-3.23991	0.00748856	S and N metabolism
LKDHAOIP_00983	hypothetical protein	MULTISPECIES: hypothetical protein	Decreased	-3.23919	0.00764052	Unknown
K02699	photosystem I subunit XI	MULTISPECIES: photosystem I reaction center protein subunit XI	Decreased	-3.23846	0.00125817	Photosynthesis
K01696	tryptophan synthase beta chain	tryptophan synthase subunit beta	Decreased	-3.20422	0.00785784	Amino acid metabolism
K01682	aconitate hydratase 2 / 2-methylisocitrate dehydratase	bifunctional aconitate hydratase 2/2-methylisocitrate dehydratase	Decreased	-3.18386	0.00760948	Respiration
K06041	arabinose-5-phosphate isomerase	MULTISPECIES: KpsF/GutQ family sugar-phosphate isomerase	Decreased	-3.1616	0.00877288	Cell wall and signaling
LKDHAOIP_02063	hypothetical protein	DUF3386 domain-containing protein	Decreased	-3.15499	0.00870261	Unknown
LKDHAOIP_00015	hypothetical protein	MULTISPECIES: hypothetical protein	Decreased	-3.14217	0.0077549	Unknown
K06889	uncharacterized protein	alpha/beta fold hydrolase;alpha/beta hydrolase	Decreased	-3.13946	0.00144444	Unknown
K01921	D-alanine-D-alanine ligase	D-alanine--D-alanine ligase	Decreased	-3.132	0.00978431	Cell wall and signaling
K01586	diaminopimelate decarboxylase	diaminopimelate decarboxylase	Decreased	-3.12899	0.00887092	Amino acid metabolism
K19267	NAD(P)H dehydrogenase (quinone)	NAD(P)H-binding protein	Decreased	-3.12817	0.00904739	Energy and redox
K02094	phycobilisome core linker protein	phycobilisome linker polypeptide	Decreased	-3.03122	0.00154248	Photosynthesis
K14055	universal stress protein E	universal stress protein	Decreased	-2.97345	0.000351307	Regulatory system and stress
K01784	UDP-glucose 4-epimerase	NAD-dependent epimerase/dehydratase family protein	Decreased	-2.9019	0.00298529	Respiration
K00033	6-phosphogluconate dehydrogenase	NADP-dependent phosphogluconate dehydrogenase	Decreased	-2.89719	0.00218137	Respiration
K02469	DNAgyrase subunit A	DNAtopoisomerase 4 subunit A;DNAgyrase subunit A	Decreased	-2.87724	3.26797e-05	DNA
K03405	magnesium chelatase subunit I	magnesium chelatase ATPase subunit I	Decreased	-2.79675	0.000400327	Photosynthesis
K00615	transketolase	transketolase	Decreased	-2.78459	1e-06	Respiration
K21919	BTB/POZ domain-containing protein KCTD9	conserved hypothetical protein;pentapeptide repeat-containing protein	Decreased	-2.70915	0.00604248	Unknown
LKDHAOIP_00605	hypothetical protein	DUF3352 domain-containing protein	Decreased	-2.66895	0.00651797	Unknown
K02502	ATP phosphoribosyltransferase regulatory subunit	ATP phosphoribosyltransferase regulatory subunit	Decreased	-2.66025	0.00669935	Amino acid metabolism
LKDHAOIP_01543	hypothetical protein	DUF1254 domain-containing protein	Decreased	-2.63553	0.000400327	Unknown
K00366	ferredoxin-nitrite reductase	ferredoxin--nitrite reductase	Decreased	-2.4104	1e-06	S and N metabolism
K00627	pyruvate dehydrogenase E2 component (dihydrolipoamide acetyltransferase)	2-oxo acid dehydrogenase subunit E2	Decreased	-2.38264	0.000506536	Respiration
K00826	branched-chain amino acid aminotransferase	branched-chain amino acid transaminase	Decreased	-2.21931	0.00305229	Amino acid metabolism
K01733	threonine synthase	MAG: threonine synthase	Decreased	-2.16619	0.00136111	Amino acid metabolism
K03046	DNA-directed RNA polymerase subunit beta'	DNA-directed RNA polymerase subunit beta';DNA-directed RNA polymerase subunit gamma	Decreased	-2.073	1e-06	Transcription
K00648	3-oxoacyl- synthase III	ketoacyl-ACP synthase III	Decreased	-2.02269	0.00410621	Cell wall and signaling
K02520	translation initiation factor IF-3	translation initiation factor IF-3	Decreased	-2.02199	0.000178105	Translation
K02634	apocytochrome f	apocytochrome f	Decreased	-2.00411	0.00778105	Photosynthesis
LKDHAOIP_00574	hypothetical protein	MBL fold metallo-hydrolase	Decreased	-1.95377	0.00357026	Unknown
K01714	4-hydroxy-tetrahydrodipicolinate synthase	4-hydroxy-tetrahydrodipicolinate synthase	Decreased	-1.94998	0.0089183	Cell wall and signaling
K00759	adenine phosphoribosyltransferase	adenine phosphoribosyltransferase	Decreased	-1.92676	0.00687418	Purines, pyrimidines, nucleotides
K00703	starch synthase	glycogen synthase GlgA	Decreased	-1.91573	0.000328431	Respiration
K02095	allophycocyanin-B	allophycocyanin	Decreased	-1.77349	0.000400327	Photosynthesis
K00962	polyribonucleotide nucleotidyltransferase	polyribonucleotide nucleotidyltransferase	Decreased	-1.73444	1e-06	Transcription
K11003	membrane fusion protein, hemolysin D	HlyD family efflux transporter periplasmic adaptor subunit	Decreased	-1.70579	0.000944444	Cell wall and signaling
K01358	ATP-dependent Clp protease, protease subunit	MULTISPECIES: ATP-dependent Clp endopeptidase proteolytic subunit ClpP;ATP-dependent Clp endopeptidase proteolytic subunit ClpP;MULTISPECIES: ATP-dependent Clp protease proteolytic subunit;Endopeptidase Clp	Decreased	-1.67042	3.26797e-05	Regulatory system and stress
K03609	septum site-determining protein MinD	MULTISPECIES: septum site-determining protein MinD	Decreased	-1.6054	0.000236928	Cell wall and signaling
K00228	coproporphyrinogen III oxidase	oxygen-dependent coproporphyrinogen oxidase	Decreased	-1.58566	0.000415033	Photosynthesis
K01428	urease subunit alpha	urease subunit alpha	Decreased	-1.52744	0.00343791	S and N metabolism
K03695	ATP-dependent Clp protease ATP-binding subunit ClpB	AAA family ATPase;ATP-dependent chaperone ClpB	Decreased	-1.51424	0.000292484	Regulatory system and stress
K00600	glycine hydroxymethyltransferase	serine hydroxymethyltransferase	Decreased	-1.49854	0.000400327	Amino acid metabolism
K00053	ketol-acid reductoisomerase	ketol-acid reductoisomerase	Decreased	-1.47388	0.000277778	Amino acid metabolism
K01507	inorganic pyrophosphatase	inorganic diphosphatase	Decreased	-1.40953	0.000588235	Energy and redox
K11329	two-component system, OmpR family, response regulator RpaB	MULTISPECIES: response regulator	Decreased	-1.33235	0.000472222	Regulatory system and stress
K02434	aspartyl-tRNA(Asn)/glutamyl-tRNA(Gln) amidotransferase subunit B	Asp-tRNA(Asn)/Glu-tRNA(Gln) amidotransferase subunit GatB	Decreased	-1.32593	0.00136111	Translation
K06118	UDP-sulfoquinovose synthase	NAD-dependent epimerase/dehydratase family protein	Decreased	-1.32522	0.000669935	Purines, pyrimidines, nucleotides
K00860	adenylylsulfate kinase	adenylyl-sulfate kinase	Decreased	-1.23656	0.00295098	S and N metabolism
K03798	cell division protease FtsH	ATP-dependent zinc metalloprotease FtsH	Decreased	-1.2269	3.26797e-05	Regulatory system and stress
K04744	LPS-assembly protein	DUF3769 domain-containing protein	Decreased	-1.19921	0.00154248	Cell wall and signaling
K00030	isocitrate dehydrogenase (NAD+)	NADP-dependent isocitrate dehydrogenase	Decreased	-1.194	0.00121569	Respiration
K03043	DNA-directed RNA polymerase subunit beta	DNA-directed RNA polymerase subunit beta	Decreased	-1.11069	3.26797e-05	Transcription
K01698	porphobilinogen synthase	porphobilinogen synthase	Decreased	-1.10223	0.00790686	Photosynthesis
K03696	ATP-dependent Clp protease ATP-binding subunit ClpC	ATP-dependent Clp protease ATP-binding subunit	Decreased	-1.05119	0.000323529	Regulatory system and stress
30Lvs27R: Warming x Fe limitation (169)
Significantly increased proteins (24)
K02637	cytochrome b6-f complex subunit 4	MULTISPECIES: cytochrome b6-f complex subunit IV	Increased	4.6552	0.000123558	Photosynthesis
K02012	iron(III) Transporters system substrate-binding protein	extracellular solute-binding protein	Increased	3.82467	1e-06	Transporters
K07267	porin	iron uptake porin;MAG: porin	Increased	2.69701	1e-06	Transporters
K19220	peptidoglycan DL-endopeptidase CwlS	iron uptake porin	Increased	1.88738	1e-06	Transporters
K02902	large subunit ribosomal protein L28	50S ribosomal protein L28	Increased	1.62264	0.000479407	Translation
K03530	DNA-binding protein HU-beta	MULTISPECIES: HU family DNA-binding protein	Increased	1.4694	5.43657e-05	Regulatory system and stress
K02109	F-type H+-Transportersing ATPase subunit b	F0F1 ATP synthase subunit B;MULTISPECIES: F0F1 ATP synthase subunit B'	Increased	1.43327	5.43657e-05	Photosynthesis
K02639	ferredoxin	2Fe-2S iron-sulfur cluster-binding protein;MULTISPECIES: 2Fe-2S iron-sulfur cluster-binding protein	Increased	1.41972	0.000321252	Photosynthesis
K04078	chaperonin GroES	MULTISPECIES: co-chaperone GroES	Increased	1.40743	5.43657e-05	Regulatory system and stress
LKDHAOIP_00700	hypothetical protein	DUF805 domain-containing protein	Increased	1.35109	0.00140857	Unknown
K02935	large subunit ribosomal protein L7/L12	MULTISPECIES: 50S ribosomal protein L7/L12	Increased	1.34642	5.43657e-05	Translation
K03386	peroxiredoxin 2/4	MULTISPECIES: redoxin domain-containing protein	Increased	1.34094	1e-06	Regulatory system and stress
K05380	phycoerythrin-associated linker protein	phycobilisome rod-core linker polypeptide	Increased	1.33844	1e-06	Photosynthesis
K09807	uncharacterized protein	SIMPL domain-containing protein	Increased	1.28592	0.0074201	Unknown
K00940	nucleoside-diphosphate kinase	MULTISPECIES: nucleoside-diphosphate kinase	Increased	1.26327	0.000370675	Purines, pyrimidines, nucleotides
LKDHAOIP_00006	hypothetical protein	hypothetical protein	Increased	1.24004	0.0020626	Unknown
K02838	ribosome recycling factor	ribosome recycling factor	Increased	1.20822	0.000382208	Translation
K03217	YidC/Oxa1 family membrane protein insertase	membrane protein insertase YidC	Increased	1.17675	0.00585502	Translation
K08903	photosystem II 13kDa protein	photosystem II reaction center protein Psb28	Increased	1.11045	0.000766063	Photosynthesis
K02965	small subunit ribosomal protein S19	MULTISPECIES: 30S ribosomal protein S19	Increased	1.04504	0.00287315	Translation
LKDHAOIP_00112	Ycf48-like protein	photosynthesis system II assembly factor Ycf48	Increased	1.04166	0.00194563	Photosynthesis
K02705	photosystem II CP43 chlorophyll apoprotein	photosystem II reaction center protein CP43	Increased	1.03677	5.43657e-05	Photosynthesis
LKDHAOIP_02230	hypothetical protein	CAAD domain-containing protein	Increased	1.03046	0.00139868	Unknown
LKDHAOIP_02385	hypothetical protein	hypothetical protein	Increased	1.00479	0.000474465	Unknown
Significantly decreased proteins (145)
K03070	preprotein translocase subunit SecA	preprotein translocase subunit SecA	Decreased	-5.80519	1e-06	Cell wall and signaling
K03545	trigger factor	trigger factor	Decreased	-5.35538	1e-06	Translation
K09667	protein O-GlcNAc transferase	tetratricopeptide repeat protein;glycosyltransferase	Decreased	-5.08221	3.29489e-05	Translation
LKDHAOIP_01514	hypothetical protein	IMS domain-containing protein	Decreased	-4.85949	3.29489e-05	Unknown
K03526	(E)-4-hydroxy-3-methylbut-2-enyl-diphosphate synthase	(E)-4-hydroxy-3-methylbut-2-enyl-diphosphate synthase	Decreased	-4.85672	3.29489e-05	Purines, pyrimidines, nucleotides
K02519	translation initiation factor IF-2	translation initiation factor IF-2	Decreased	-4.82378	3.29489e-05	Translation
K01595	phosphoenolpyruvate carboxylase	phosphoenolpyruvate carboxylase	Decreased	-4.75213	3.29489e-05	Respiration
K00284	glutamate synthase (ferredoxin)	glutamate synthase large subunit	Decreased	-4.7517	3.29489e-05	S and N metabolism
K03168	DNAtopoisomerase I	type I DNAtopoisomerase	Decreased	-4.66612	9.39044e-05	DNA
K04755	ferredoxin, 2Fe-2S	2Fe-2S iron-sulfur cluster-binding protein	Decreased	-4.58662	0.000294893	Photosynthesis
K01940	argininosuccinate synthase	argininosuccinate synthase	Decreased	-4.56204	0.000311367	Amino acid metabolism
K01835	phosphoglucomutase	alpha-D-glucose phosphate-specific phosphoglucomutase	Decreased	-4.48394	0.000331137	Respiration
K12574	ribonuclease J	RNase J family beta-CASP ribonuclease	Decreased	-4.47314	0.000331137	Transcription
K05579	NAD(P)H-quinone oxidoreductase subunit H	NAD(P)H-quinone oxidoreductase subunit H	Decreased	-4.40122	0.000354201	Energy and redox
K00392	sulfite reductase (ferredoxin)	MAG: sulfite reductase subunit beta	Decreased	-4.37001	0.000388797	S and N metabolism
K12573	ribonuclease R	RNB domain-containing ribonuclease	Decreased	-4.35682	0.000354201	Transcription
K00161	pyruvate dehydrogenase E1 component alpha subunit	pyruvate dehydrogenase (acetyl-transferring) E1 component subunit alpha	Decreased	-4.30074	0.000403624	Respiration
K02994	small subunit ribosomal protein S8	MULTISPECIES: 30S ribosomal protein S8	Decreased	-4.24374	0.000425041	Translation
K01251	adenosylhomocysteinase	adenosylhomocysteinase	Decreased	-4.23395	3.29489e-05	Amino acid metabolism
K06207	GTP-binding protein	translational GTPase TypA	Decreased	-4.19551	0.000441516	Cell wall and signaling
K02470	DNAgyrase subunit B	DNAtopoisomerase (ATP-hydrolyzing) subunit B	Decreased	-4.18066	0.000461285	DNA
K10960	geranylgeranyl diphosphate/geranylgeranyl-bacteriochlorophyllide a reductase	geranylgeranyl reductase	Decreased	-4.16954	0.000461285	Photosynthesis
K01599	uroporphyrinogen decarboxylase	uroporphyrinogen decarboxylase	Decreased	-4.16375	3.29489e-05	Photosynthesis
K00766	anthranilate phosphoribosyltransferase	anthranilate phosphoribosyltransferase family protein;anthranilate phosphoribosyltransferase	Decreased	-4.15163	0.00047117	Amino acid metabolism
K02338	DNApolymerase III subunit beta	DNApolymerase III subunit beta	Decreased	-4.14949	0.00047117	DNA
K02666	type IV pilus assembly protein PilQ	type IV pilus assembly protein PilQ	Decreased	-4.12549	0.000476112	Cell wall and signaling
K01876	aspartyl-tRNA synthetase	aspartate--tRNA ligase	Decreased	-4.1189	0.00047117	Translation
K01939	adenylosuccinate synthase	adenylosuccinate synthase	Decreased	-4.11617	0.00047117	Purines, pyrimidines, nucleotides
K01879	glycyl-tRNA synthetase beta chain	glycine--tRNA ligase subunit beta	Decreased	-4.07997	3.29489e-05	Translation
K00003	homoserine dehydrogenase	homoserine dehydrogenase	Decreased	-4.06213	0.000505766	Amino acid metabolism
K08482	circadian clock protein KaiC	circadian clock protein KaiC	Decreased	-4.04437	1e-06	Regulatory system and stress
K10697	two-component system, OmpR family, response regulator RpaA	response regulator	Decreased	-4.04158	0.000540362	Regulatory system and stress
K01627	2-dehydro-3-deoxyphosphooctonate aldolase (KDO 8-P synthase)	3-deoxy-8-phosphooctulonate synthase	Decreased	-4.03933	0.000540362	Cell wall and signaling
K02720	photosystem II cytochrome c550	photosystem II cytochrome c-550	Decreased	-4.03741	0.000540362	Photosynthesis
K02881	large subunit ribosomal protein L18	MULTISPECIES: 50S ribosomal protein L18	Decreased	-3.97702	0.000787479	Translation
LKDHAOIP_02012	hypothetical protein	F420-0:Gamma-glutamyl ligase	Decreased	-3.97467	0.000629325	Unknown
K00052	3-isopropylmalate dehydrogenase	3-isopropylmalate dehydrogenase	Decreased	-3.9683	0.000787479	Amino acid metabolism
K00800	3-phosphoshikimate 1-carboxyvinyltransferase	3-phosphoshikimate 1-carboxyvinyltransferase	Decreased	-3.96013	0.000787479	Amino acid metabolism
LKDHAOIP_02179	hypothetical protein	hypothetical protein	Decreased	-3.93361	0.000998353	Unknown
K05580	NAD(P)H-quinone oxidoreductase subunit I	NAD(P)H-quinone oxidoreductase subunit I	Decreased	-3.93353	0.000998353	Energy and redox
LKDHAOIP_00219	hypothetical protein	MULTISPECIES: hypothetical protein	Decreased	-3.90784	0.00111697	Unknown
K22405	NADH oxidase (H2O-forming)	flavin reductase	Decreased	-3.90309	0.00111697	Energy and redox
K04079	molecular chaperone HtpG	molecular chaperone HtpG	Decreased	-3.86038	0.00121582	Regulatory system and stress
K02890	large subunit ribosomal protein L22	50S ribosomal protein L22	Decreased	-3.80531	0.00134432	Translation
K00645	S-malonyltransferase	ACP S-malonyltransferase	Decreased	-3.79458	0.00142998	Cell wall and signaling
K00873	pyruvate kinase	pyruvate kinase	Decreased	-3.76405	0.00154201	Respiration
K01682	aconitate hydratase 2 / 2-methylisocitrate dehydratase	bifunctional aconitate hydratase 2/2-methylisocitrate dehydratase	Decreased	-3.75768	0.00154201	Respiration
K18855	UDP-N-acetylglucosamine 3-dehydrogenase	Gfo/Idh/MocA family oxidoreductase	Decreased	-3.72212	0.00163756	Cell wall and signaling
K01696	tryptophan synthase beta chain	tryptophan synthase subunit beta	Decreased	-3.72203	0.00163756	Amino acid metabolism
K16881	mannose-1-phosphate guanylyltransferase / phosphomannomutase	NDP-sugar synthase	Decreased	-3.72203	0.00163756	Other metabolites
K18886	gibberellin A4 carboxyl methyltransferase	class I SAM-dependent methyltransferase	Decreased	-3.72203	0.00163756	Translation
K03687	molecular chaperone GrpE	nucleotide exchange factor GrpE	Decreased	-3.71904	0.00163756	Regulatory system and stress
K00254	dihydroorotate dehydrogenase	quinone-dependent dihydroorotate dehydrogenase	Decreased	-3.68336	0.00195058	Purines, pyrimidines, nucleotides
K02518	translation initiation factor IF-1	MULTISPECIES: translation initiation factor IF-1	Decreased	-3.64115	0.00243163	Translation
K00059	3-oxoacyl- reductase	3-oxoacyl-[acyl-carrier-protein] reductase	Decreased	-3.63698	0.00243163	Cell wall and signaling
K01885	glutamyl-tRNA synthetase	glutamate--tRNA ligase	Decreased	-3.62198	0.00241186	Translation
K01586	diaminopimelate decarboxylase	diaminopimelate decarboxylase	Decreased	-3.60244	0.00295387	Amino acid metabolism
K09458	3-oxoacyl- synthase II	beta-ketoacyl-ACP synthase II	Decreased	-3.58445	0.00313509	Cell wall and signaling
K03692	glucosylglycerol-phosphate synthase	glucosylglycerol-phosphate synthase	Decreased	-3.56603	0.000482702	Other metabolites
K01868	threonyl-tRNA synthetase	threonine--tRNA ligase	Decreased	-3.55637	0.00363262	Translation
K00856	adenosine kinase	adenosine kinase	Decreased	-3.54382	0.00365404	Purines, pyrimidines, nucleotides
K05520	protease I	DJ-1/PfpI family protein	Decreased	-3.53804	0.00316639	Translation
K01955	carbamoyl-phosphate synthase large subunit	carbamoyl-phosphate synthase large subunit	Decreased	-3.53395	0.00359143	Purines, pyrimidines, nucleotides
K01887	arginyl-tRNA synthetase	arginine--tRNA ligase	Decreased	-3.49759	0.00423723	Translation
K01803	triosephosphate isomerase (TIM)	triose-phosphate isomerase	Decreased	-3.48709	0.00411367	Respiration
K03110	fused signal recognition particle receptor	signal recognition particle-docking protein FtsY	Decreased	-3.48255	0.00422405	Cell wall and signaling
K24259	putative aminotransferase	N-acetyl sugar amidotransferase	Decreased	-3.46809	0.00461779	Amino acid metabolism
K01990	ABC-2 type Transporters system ATP-binding protein	ATP-binding cassette domain-containing protein	Decreased	-3.46803	0.00461779	Transporters
LKDHAOIP_00983	hypothetical protein	MULTISPECIES: hypothetical protein	Decreased	-3.46295	0.00461779	Unknown
LKDHAOIP_00261	hypothetical protein	Hypothetical protein SynA1528_00095	Decreased	-3.45898	0.00461779	Unknown
K10206	LL-diaminopimelate aminotransferase	LL-diaminopimelate aminotransferase	Decreased	-3.45098	0.000482702	Amino acid metabolism
K05592	ATP-dependent RNA helicase DeaD	DEAD/DEAH box helicase	Decreased	-3.44812	0.00461779	Transcription
K04567	lysyl-tRNA synthetase, class II	lysine--tRNA ligase	Decreased	-3.44672	0.00461779	Translation
K01895	acetyl-CoA synthetase	acetate--CoA ligase	Decreased	-3.42562	9.39044e-05	Respiration
K03621	phosphate acyltransferase	phosphate acyltransferase PlsX	Decreased	-3.41686	0.00511203	Cell wall and signaling
K01756	adenylosuccinate lyase	adenylosuccinate lyase	Decreased	-3.40357	0.000629325	Purines, pyrimidines, nucleotides
K00324	H+-translocating NAD(P) transhydrogenase subunit alpha	Re/Si-specific NAD(P)(+) transhydrogenase subunit alpha	Decreased	-3.39574	0.00047117	Energy and redox
K01649	2-isopropylmalate synthase	2-isopropylmalate synthase	Decreased	-3.38999	0.00511203	Amino acid metabolism
K01869	leucyl-tRNA synthetase	leucine--tRNA ligase	Decreased	-3.35972	0.00599176	Translation
K02693	photosystem I subunit IV	MULTISPECIES: photosystem I reaction center subunit IV	Decreased	-3.35076	0.00599176	Photosynthesis
K01873	valyl-tRNA synthetase	MAG: valine--tRNA ligase	Decreased	-3.35051	0.00599176	Translation
K02097	phycobilisome core component	allophycocyanin subunit beta	Decreased	-3.3467	0.000476112	Photosynthesis
K01875	seryl-tRNA synthetase	serine--tRNA ligase	Decreased	-3.33718	0.0058715	Translation
K00812	aspartate aminotransferase	pyridoxal phosphate-dependent aminotransferase	Decreased	-3.31981	0.0068089	Amino acid metabolism
K00872	homoserine kinase	homoserine kinase	Decreased	-3.31981	0.0068089	Amino acid metabolism
K01897	long-chain acyl-CoA synthetase	AMP-binding protein	Decreased	-3.31981	0.0068089	Cell wall and signaling
K11962	urea Transporters system ATP-binding protein	urea ABC transporter ATP-binding protein UrtD	Decreased	-3.31963	0.00682372	S and N metabolism
K01647	citrate synthase	citrate synthase	Decreased	-3.31386	0.0067743	Respiration
K01255	leucyl aminopeptidase	leucyl aminopeptidase	Decreased	-3.30499	0.00134432	Translation
K00033	6-phosphogluconate dehydrogenase	NADP-dependent phosphogluconate dehydrogenase	Decreased	-3.29588	0.000680395	Respiration
K00973	glucose-1-phosphate thymidylyltransferase	glucose-1-phosphate thymidylyltransferase RfbA	Decreased	-3.26866	0.00792257	Purines, pyrimidines, nucleotides
K14055	universal stress protein E	universal stress protein	Decreased	-3.26828	3.29489e-05	Regulatory system and stress
K01945	phosphoribosylamine---glycine ligase	phosphoribosylamine--glycine ligase	Decreased	-3.25189	0.00790939	Purines, pyrimidines, nucleotides
K04035	magnesium-protoporphyrin IX monomethyl ester (oxidative) cyclase	magnesium-protoporphyrin IX monomethyl ester (oxidative) cyclase	Decreased	-3.25131	0.00795387	Photosynthesis
K01921	D-alanine-D-alanine ligase	D-alanine--D-alanine ligase	Decreased	-3.22919	0.00790939	Cell wall and signaling
K03465	thymidylate synthase (FAD)	FAD-dependent thymidylate synthase	Decreased	-3.21164	0.00895387	Purines, pyrimidines, nucleotides
K03684	ribonuclease D	ribonuclease D	Decreased	-3.21152	0.00898847	Transcription
K01082	3'(2'), 5'-bisphosphate nucleotidase	3'(2'),5'-bisphosphate nucleotidase CysQ	Decreased	-3.20546	0.00898847	S and N metabolism
LKDHAOIP_00939	Protein Thf1	photosystem II biogenesis protein Psp29	Decreased	-3.20524	0.00901977	Photosynthesis
K00147	glutamate-5-semialdehyde dehydrogenase	glutamate-5-semialdehyde dehydrogenase	Decreased	-3.18703	0.00890445	Amino acid metabolism
K02094	phycobilisome core linker protein	phycobilisome linker polypeptide	Decreased	-3.16865	0.00120428	Photosynthesis
K00602	phosphoribosylaminoimidazolecarboxamide formyltransferase / IMP cyclohydrolase	MAG: bifunctional phosphoribosylaminoimidazolecarboxamide formyltransferase/IMP cyclohydrolase	Decreased	-3.16615	0.000294893	Purines, pyrimidines, nucleotides
K01791	UDP-N-acetylglucosamine 2-epimerase (non-hydrolysing)	MAG: UDP-N-acetylglucosamine 2-epimerase (non-hydrolyzing)	Decreased	-3.03954	0.00163756	Cell wall and signaling
K00615	transketolase	transketolase	Decreased	-3.02189	1e-06	Respiration
K21919	BTB/POZ domain-containing protein KCTD9	conserved hypothetical protein;pentapeptide repeat-containing protein	Decreased	-2.98388	0.00284185	Unknown
K02536	UDP-3-O- glucosamine N-acyltransferase	UDP-3-O-(3-hydroxymyristoyl)glucosamine N-acyltransferase	Decreased	-2.89628	0.00511203	Cell wall and signaling
K02469	DNAgyrase subunit A	DNAtopoisomerase 4 subunit A;DNAgyrase subunit A	Decreased	-2.86143	3.29489e-05	DNA
K01784	UDP-glucose 4-epimerase	NAD-dependent epimerase/dehydratase family protein	Decreased	-2.8347	0.00446787	Respiration
K03405	magnesium chelatase subunit I	magnesium chelatase ATPase subunit I	Decreased	-2.79563	0.000418451	Photosynthesis
K06889	uncharacterized protein	alpha/beta fold hydrolase;alpha/beta hydrolase	Decreased	-2.67557	0.00689456	Unknown
K01265	methionyl aminopeptidase	type I methionyl aminopeptidase	Decreased	-2.59752	0.00890445	Translation
K00366	ferredoxin-nitrite reductase	ferredoxin--nitrite reductase	Decreased	-2.40716	1e-06	S and N metabolism
K00627	pyruvate dehydrogenase E2 component (dihydrolipoamide acetyltransferase)	2-oxo acid dehydrogenase subunit E2	Decreased	-2.39813	0.000482702	Respiration
LKDHAOIP_01543	hypothetical protein	DUF1254 domain-containing protein	Decreased	-2.29275	0.00115157	Unknown
K01733	threonine synthase	MAG: threonine synthase	Decreased	-2.20434	0.00121582	Amino acid metabolism
K03046	DNA-directed RNA polymerase subunit beta'	DNA-directed RNA polymerase subunit beta';DNA-directed RNA polymerase subunit gamma	Decreased	-2.14066	1e-06	Transcription
K00826	branched-chain amino acid aminotransferase	branched-chain amino acid transaminase	Decreased	-2.03628	0.00539703	Amino acid metabolism
LKDHAOIP_00574	hypothetical protein	MBL fold metallo-hydrolase	Decreased	-1.94097	0.00385502	Unknown
K00703	starch synthase	glycogen synthase GlgA	Decreased	-1.93924	0.000319605	Respiration
K00962	polyribonucleotide nucleotidyltransferase	polyribonucleotide nucleotidyltransferase	Decreased	-1.93327	1e-06	Transcription
K00648	3-oxoacyl- synthase III	ketoacyl-ACP synthase III	Decreased	-1.9126	0.00548929	Cell wall and signaling
K02095	allophycocyanin-B	allophycocyanin	Decreased	-1.89024	0.000326194	Photosynthesis
K02520	translation initiation factor IF-3	translation initiation factor IF-3	Decreased	-1.83674	0.000354201	Translation
K11003	membrane fusion protein, hemolysin D	HlyD family efflux transporter periplasmic adaptor subunit	Decreased	-1.82858	0.000482702	Cell wall and signaling
K03609	septum site-determining protein MinD	MULTISPECIES: septum site-determining protein MinD	Decreased	-1.67753	3.29489e-05	Cell wall and signaling
K01428	urease subunit alpha	urease subunit alpha	Decreased	-1.67222	0.00154201	S and N metabolism
K00228	coproporphyrinogen III oxidase	oxygen-dependent coproporphyrinogen oxidase	Decreased	-1.64642	0.000403624	Photosynthesis
K00600	glycine hydroxymethyltransferase	serine hydroxymethyltransferase	Decreased	-1.56463	0.000331137	Amino acid metabolism
K01507	inorganic pyrophosphatase	inorganic diphosphatase	Decreased	-1.48223	0.00047117	Energy and redox
K01358	ATP-dependent Clp protease, protease subunit	MULTISPECIES: ATP-dependent Clp endopeptidase proteolytic subunit ClpP;ATP-dependent Clp endopeptidase proteolytic subunit ClpP;MULTISPECIES: ATP-dependent Clp protease proteolytic subunit;Endopeptidase Clp	Decreased	-1.45551	0.000354201	Regulatory system and stress
K06118	UDP-sulfoquinovose synthase	NAD-dependent epimerase/dehydratase family protein	Decreased	-1.40787	0.00047117	Purines, pyrimidines, nucleotides
K11329	two-component system, OmpR family, response regulator RpaB	MULTISPECIES: response regulator	Decreased	-1.3895	0.000425041	Regulatory system and stress
K02434	aspartyl-tRNA(Asn)/glutamyl-tRNA(Gln) amidotransferase subunit B	Asp-tRNA(Asn)/Glu-tRNA(Gln) amidotransferase subunit GatB	Decreased	-1.38634	0.000996705	Translation
K01698	porphobilinogen synthase	porphobilinogen synthase	Decreased	-1.36813	0.00238221	Photosynthesis
K00053	ketol-acid reductoisomerase	ketol-acid reductoisomerase	Decreased	-1.33968	0.000354201	Amino acid metabolism
K03798	cell division protease FtsH	ATP-dependent zinc metalloprotease FtsH	Decreased	-1.212	3.29489e-05	Regulatory system and stress
LKDHAOIP_02088	hypothetical protein	hypothetical protein	Decreased	-1.17438	0.000591433	Unknown
K03043	DNA-directed RNA polymerase subunit beta	DNA-directed RNA polymerase subunit beta	Decreased	-1.12364	3.29489e-05	Transcription
K03695	ATP-dependent Clp protease ATP-binding subunit ClpB	AAA family ATPase;ATP-dependent chaperone ClpB	Decreased	-1.11045	0.000996705	Regulatory system and stress
K00860	adenylylsulfate kinase	adenylyl-sulfate kinase	Decreased	-1.09066	0.00511203	S and N metabolism
K00030	isocitrate dehydrogenase (NAD+)	NADP-dependent isocitrate dehydrogenase	Decreased	-1.07628	0.00185008	Respiration
K03696	ATP-dependent Clp protease ATP-binding subunit ClpC	ATP-dependent Clp protease ATP-binding subunit	Decreased	-1.07194	0.000294893	Regulatory system and stress
K02286	phycocyanin-associated rod linker protein	phycobilisome rod-core linker polypeptide	Decreased	-1.05993	0.000418451	Photosynthesis
K02355	elongation factor G	elongation factor G	Decreased	-1.04042	3.29489e-05	Translation
K19788	obg-like ATPase 1	redox-regulated ATPase YchF	Decreased	-1.04004	0.00457825	Regulatory system and stress
30Rvs27R: Warming under replete Fe (4)
Significantly increased proteins (2)
K02699	photosystem I subunit XI	MULTISPECIES: photosystem I reaction center protein subunit XI	Increased	2.44519	0.0074232	Photosynthesis
K02954	small subunit ribosomal protein S14	MULTISPECIES: 30S ribosomal protein S14	Increased	1.46828	0.00961765	Translation
Significantly decreased proteins (2)
K18886	gibberellin A4 carboxyl methyltransferase	class I SAM-dependent methyltransferase	Decreased	-1.70775	0.00381046	Translation
LKDHAOIP_00261	hypothetical protein	Hypothetical protein SynA1528_00095	Decreased	-1.53981	0.00907026	Unknown
30Lvs27L: Warming under limited Fe (12)
Significantly increased proteins (3)
K02878	large subunit ribosomal protein L16	MULTISPECIES: 50S ribosomal protein L16	Increased	2.68303	0.00864677	Translation
K02357	elongation factor Ts	translation elongation factor Ts	Increased	1.82346	0.00789055	Translation
K00975	glucose-1-phosphate adenylyltransferase	glucose-1-phosphate adenylyltransferase	Increased	1.16435	0.000507463	Purines, pyrimidines, nucleotides
Significantly decreased proteins (9)
K21010	polysaccharide biosynthesis protein PelE	HEAT repeat domain-containing protein	Decreased	-2.71599	0.000718905	Cell wall and signaling
LKDHAOIP_01543	hypothetical protein	DUF1254 domain-containing protein	Decreased	-2.13062	0.00238557	Unknown
K14055	universal stress protein E	universal stress protein	Decreased	-2.09319	0.00622139	Regulatory system and stress
LKDHAOIP_00574	hypothetical protein	MBL fold metallo-hydrolase	Decreased	-2.00585	0.00371642	Unknown
K08482	circadian clock protein KaiC	circadian clock protein KaiC	Decreased	-1.7954	0.00781095	Regulatory system and stress
K00826	branched-chain amino acid aminotransferase	branched-chain amino acid transaminase	Decreased	-1.65281	0.00825622	Amino acid metabolism
K01358	ATP-dependent Clp protease, protease subunit	MULTISPECIES: ATP-dependent Clp endopeptidase proteolytic subunit ClpP;ATP-dependent Clp endopeptidase proteolytic subunit ClpP;MULTISPECIES: ATP-dependent Clp protease proteolytic subunit;Endopeptidase Clp	Decreased	-1.63035	6.46766e-05	Regulatory system and stress
K09969	general L-amino acid Transporters system substrate-binding protein	transporter substrate-binding domain-containing protein	Decreased	-1.39287	0.0055597	Amino acid metabolism
K00615	transketolase	transketolase	Decreased	-1.25713	0.00504726	Respiration

## Sheet: XM-24
Sheet 2: XM-24 differentially abundant proteins in each pairwise comparison
KO	KO Name	BLAST	Direction	Log2 FC	P value	Functional category
27Lvs27R: Fe limitation at Topt (39)
Significantly increased proteins (5)
K02012	iron(III) Transporters system substrate-binding protein	MAG: iron ABC transporter substrate-binding protein	Increased	5.58213	1e-06	Transporters
K07267	porin	MAG: porin	Increased	2.16989	1e-06	Transporters
K01647	citrate synthase	MAG: citrate synthase	Increased	1.46193	0.0039122	Respiration
K09807	uncharacterized protein	MAG: SIMPL domain-containing protein	Increased	1.3155	0.00476042	unknown
K21185	flavin reductase	MULTISPECIES: flavin reductase family protein	Increased	1.17418	0.00543006	Other metabolites
Significantly decreased proteins (34)
K06048	glutamate---cysteine ligase / carboxylate-amine ligase	MAG: hypothetical protein DCO99_02030;MAG: putative glutamate--cysteine ligase	Decreased	-3.71468	0.000727679	Regulatory system and stress
K16881	mannose-1-phosphate guanylyltransferase / phosphomannomutase	NDP-sugar synthase	Decreased	-3.18277	0.00460268	Other metabolites
K02881	large subunit ribosomal protein L18	MULTISPECIES: 50S ribosomal protein L18	Decreased	-3.13904	0.00568601	Translation
K00764	amidophosphoribosyltransferase	MAG: amidophosphoribosyltransferase	Decreased	-3.13187	0.0050625	Purines, pyrimidines, nucleotides
K01139	GTP diphosphokinase / guanosine-3',5'-bis(diphosphate) 3'-diphosphatase	MAG: (p)ppGpp synthetase	Decreased	-3.09564	0.00559226	Regulatory system and stress
K03404	magnesium chelatase subunit D	MAG: magnesium chelatase ATPase subunit D	Decreased	-3.03316	0.00568601	Photosynthesis
K00367	ferredoxin-nitrate reductase	MAG: nitrate reductase catalytic subunit	Decreased	-3.01977	0.000915179	S and N metabolism
K21993	formate transporter	MULTISPECIES: formate/nitrite transporter family protein	Decreased	-2.93244	1e-06	Transporters
K19813	glucose dehydrogenase	MAG: dehydrogenase;GMC oxidoreductase	Decreased	-2.51572	0.0031131	Energy and redox
K19223	peptidoglycan DL-endopeptidase LytF	LysM peptidoglycan-binding domain-containing protein	Decreased	-2.3193	0.00736905	Cell wall and signaling
K00228	coproporphyrinogen III oxidase	oxygen-dependent coproporphyrinogen oxidase	Decreased	-2.26158	0.00826488	Photosynthesis
K01682	aconitate hydratase 2 / 2-methylisocitrate dehydratase	MAG: bifunctional aconitate hydratase 2/2-methylisocitrate dehydratase	Decreased	-2.24714	1e-06	Respiration
K13195	cold-inducible RNA-binding protein	MAG: RNA-binding protein	Decreased	-2.24411	0.000738095	Transcription
K04755	ferredoxin, 2Fe-2S	2Fe-2S iron-sulfur cluster-binding protein	Decreased	-2.15913	0.00129167	Photosynthesis
K04567	lysyl-tRNA synthetase, class II	MAG: lysine--tRNA ligase	Decreased	-2.14231	0.0032128	Translation
K09667	protein O-GlcNAc transferase	MAG: hypothetical protein DCO99_07355;MAG: hypothetical protein DCO99_07495;MAG: hypothetical protein DCO99_08875;MAG: hypothetical protein DCO99_05205;MAG: glycosyl transferase	Decreased	-2.13439	0.00204464	Translation
K11003	membrane fusion protein, hemolysin D	MAG: hemolysin D;MAG: hypothetical protein DCO99_07580	Decreased	-2.04749	0.00759077	Cell wall and signaling
K10960	geranylgeranyl diphosphate/geranylgeranyl-bacteriochlorophyllide a reductase	geranylgeranyl reductase	Decreased	-2.04279	1e-06	Photosynthesis
K05382	phycoerythrin-associated linker protein	MAG: CpeS-like protein;MAG: phycobiliprotein lyase	Decreased	-1.98165	0.00322173	Photosynthesis
K00325	H+-translocating NAD(P) transhydrogenase subunit beta	MULTISPECIES: NAD(P)(+) transhydrogenase (Re/Si-specific) subunit beta	Decreased	-1.96703	0.00274405	Energy and redox
K03403	magnesium chelatase subunit H	MAG: magnesium chelatase subunit H	Decreased	-1.74671	0.00135863	Photosynthesis
K03321	sulfate permease, SulP family	MAG: sodium-independent anion transporter	Decreased	-1.64258	0.01	S and N metabolism
K00548	5-methyltetrahydrofolate--homocysteine methyltransferase	MAG: methionine synthase	Decreased	-1.5554	0.0010372	Amino acid metabolism
K02694	photosystem I subunit III	MULTISPECIES: photosystem I reaction center subunit III	Decreased	-1.50206	0.000206845	Photosynthesis
K00688	glycogen phosphorylase	MAG: glycogen phosphorylase	Decreased	-1.37539	0.000272321	Respiration
K01803	triosephosphate isomerase (TIM)	MULTISPECIES: triose-phosphate isomerase	Decreased	-1.25079	0.00581845	Respiration
K03671	thioredoxin 1	MULTISPECIES: thioredoxin domain-containing protein;MULTISPECIES: thioredoxin	Decreased	-1.23209	0.00778274	Regulatory system and stress
K03592	PmbA protein	MAG: peptidase C69	Decreased	-1.22485	0.00639286	Translation
IKNINDAA_00641	hypothetical protein	carboxysome shell carbonic anhydrase	Decreased	-1.22194	0.00800744	unknown
K01876	aspartyl-tRNA synthetase	MAG: aspartate--tRNA ligase	Decreased	-1.146	0.00793155	Translation
K11004	ATP-binding cassette, subfamily B, bacterial HlyB/CyaB	MAG: peptidase C39;ABC transporter transmembrane domain-containing protein	Decreased	-1.14098	0.000369048	Transporters
K02886	large subunit ribosomal protein L2	MULTISPECIES: 50S ribosomal protein L2	Decreased	-1.08223	0.00116667	Translation
K02471	vitamin B12/bleomycin/antimicrobial peptide Transporters system ATP-binding/permease protein	MAG: ABC transporter ATP-binding protein	Decreased	-1.04819	0.00847768	Transporters
IKNINDAA_01164	hypothetical protein	MAG: hypothetical protein DCO99_07515	Decreased	-1.03446	0.00372173	unknown
30Lvs30R: Fe limitation at T supra opt (43)
Significantly increased proteins (2)
K02012	iron(III) Transporters system substrate-binding protein	MAG: iron ABC transporter substrate-binding protein	Increased	5.90083	1e-06	Transporters
K07267	porin	MAG: porin	Increased	2.38366	1e-06	Transporters
Significantly decreased proteins (41)
IKNINDAA_02085	hypothetical protein	MAG: hypothetical protein DCO99_10055	Decreased	-3.9289	0.000745509	unknown
K21480	heme oxygenase (biliverdin-producing, ferredoxin)	MAG: heme oxygenase	Decreased	-3.53936	0.00302096	Other metabolites
K04772	serine protease DegQ	PDZ domain-containing protein;MAG: serine protease	Decreased	-3.35669	0.00158234	Translation
K19813	glucose dehydrogenase	MAG: dehydrogenase;GMC oxidoreductase	Decreased	-3.31847	0.00449251	Energy and redox
K03695	ATP-dependent Clp protease ATP-binding subunit ClpB	MAG: ATP-dependent chaperone ClpB	Decreased	-3.30727	0.00166916	Regulatory system and stress
K00367	ferredoxin-nitrate reductase	MAG: nitrate reductase catalytic subunit	Decreased	-3.20818	0.00487874	S and N metabolism
IKNINDAA_01305	Ferredoxin-thioredoxin reductase, variable chain	MULTISPECIES: ferredoxin-thioredoxin reductase variable chain	Decreased	-3.19778	0.00571856	Energy and redox
K19223	peptidoglycan DL-endopeptidase LytF	LysM peptidoglycan-binding domain-containing protein	Decreased	-3.15611	0.0059521	Cell wall and signaling
K16870	N-acetylglucosaminyl-diphospho-decaprenol L-rhamnosyltransferase	glycosyltransferase family 2 protein;MAG: hypothetical protein DCO99_07605;glycosyltransferase, partial	Decreased	-3.11784	0.0059521	Cell wall and signaling
K09667	protein O-GlcNAc transferase	MAG: hypothetical protein DCO99_07355;MAG: hypothetical protein DCO99_07495;MAG: hypothetical protein DCO99_08875;MAG: hypothetical protein DCO99_05205;MAG: glycosyl transferase	Decreased	-3.03997	0.00662575	Translation
K03671	thioredoxin 1	MULTISPECIES: thioredoxin domain-containing protein;MULTISPECIES: thioredoxin	Decreased	-3.01291	0.00126796	Regulatory system and stress
K21993	formate transporter	MULTISPECIES: formate/nitrite transporter family protein	Decreased	-2.96304	0.00281737	Transporters
K02160	acetyl-CoA carboxylase biotin carboxyl carrier protein	MAG: acetyl-CoA carboxylase biotin carboxyl carrier protein	Decreased	-2.85548	0.00398952	Other metabolites
K11004	ATP-binding cassette, subfamily B, bacterial HlyB/CyaB	MAG: peptidase C39;ABC transporter transmembrane domain-containing protein	Decreased	-2.83387	0.00137874	Transporters
K00548	5-methyltetrahydrofolate--homocysteine methyltransferase	MAG: methionine synthase	Decreased	-2.83268	0.00295359	Amino acid metabolism
K00281	glycine dehydrogenase	MAG: glycine dehydrogenase (aminomethyl-transferring)	Decreased	-2.73134	0.00475	Amino acid metabolism
K10112	multiple sugar Transporters system ATP-binding protein	ABC transporter ATP-binding protein;MAG: sugar ABC transporter ATP-binding protein	Decreased	-2.58503	0.00861976	Transporters
K01442	choloylglycine hydrolase	MAG: hypothetical protein DCO99_01140;MAG: choloylglycine hydrolase	Decreased	-2.58414	0.00757485	Other metabolites
K13195	cold-inducible RNA-binding protein	MAG: RNA-binding protein	Decreased	-2.57452	0.00170509	Transcription
K03585	membrane fusion protein, multidrug efflux system	MAG: efflux RND transporter periplasmic adaptor subunit	Decreased	-2.56548	0.00606437	Cell wall and signaling
K02287	phycocyanin-associated, rod	phycobilisome linker polypeptide	Decreased	-2.56414	0.00825	Photosynthesis
K06872	uncharacterized protein	MAG: methanol dehydrogenase;TPM domain-containing protein	Decreased	-2.53429	0.00791467	unknown
IKNINDAA_00641	hypothetical protein	carboxysome shell carbonic anhydrase	Decreased	-2.53001	0.00847305	unknown
K02335	DNA polymerase I	MAG: DNApolymerase I	Decreased	-2.48982	0.00759581	DNA
IKNINDAA_02111	hypothetical protein	MAG: hypothetical protein DCO99_10180	Decreased	-2.42378	0.00902844	unknown
K03797	carboxyl-terminal processing protease	MULTISPECIES: S41 family peptidase;MAG: signal protein PDZ;MAG: peptidase S41	Decreased	-2.35031	0.00261078	Translation
K14440	SWI/SNF-related matrix-associated actin-dependent regulator of chromatin subfamily A-like protein 1	MAG: helicase	Decreased	-2.26804	0.00293114	Purines, pyrimidines, nucleotides
K02965	small subunit ribosomal protein S19	MULTISPECIES: 30S ribosomal protein S19	Decreased	-2.25254	0.00783084	Translation
K02636	cytochrome b6-f complex iron-sulfur subunit	MULTISPECIES: cytochrome b6-f complex iron-sulfur subunit	Decreased	-2.05381	0.00435778	Photosynthesis
K01890	phenylalanyl-tRNA synthetase beta chain	MAG: phenylalanine--tRNA ligase subunit beta	Decreased	-2.01615	0.0059521	Translation
K03321	sulfate permease, SulP family	MAG: sodium-independent anion transporter	Decreased	-2.00702	0.00647904	S and N metabolism
K04567	lysyl-tRNA synthetase, class II	MAG: lysine--tRNA ligase	Decreased	-1.88377	0.00735928	Translation
K01711	GDPmannose 4,6-dehydratase	MAG: GDP-mannose 4,6-dehydratase	Decreased	-1.81634	0.00839671	Respiration
K02520	translation initiation factor IF-3	MULTISPECIES: translation initiation factor IF-3	Decreased	-1.79305	0.00682485	Translation
K10960	geranylgeranyl diphosphate/geranylgeranyl-bacteriochlorophyllide a reductase	geranylgeranyl reductase	Decreased	-1.75084	0.00126796	Photosynthesis
K00688	glycogen phosphorylase	MAG: glycogen phosphorylase	Decreased	-1.56769	0.0026003	Respiration
K13799	pantoate ligase / CMP/dCMP kinase	MAG: cytidylate kinase	Decreased	-1.36894	0.00548353	Other metabolites
IKNINDAA_00090	hypothetical protein	MAG: F420-0:Gamma-glutamyl ligase	Decreased	-1.22435	0.00735928	Energy and redox
K03701	excinuclease ABC subunit A	MAG: excinuclease ABC subunit A	Decreased	-1.17941	0.00389371	Purines, pyrimidines, nucleotides
K01428	urease subunit alpha	MAG: urease subunit alpha	Decreased	-1.15785	0.00967216	S and N metabolism
K01682	aconitate hydratase 2 / 2-methylisocitrate dehydratase	MAG: bifunctional aconitate hydratase 2/2-methylisocitrate dehydratase	Decreased	-1.11231	0.00249551	Respiration
30Lvs27R: Warming x Fe limitation (76)
Significantly increased proteins (6)
K02012	iron(III) Transporters system substrate-binding protein	MAG: iron ABC transporter substrate-binding protein	Increased	5.7604	1e-06	Transporters
K07267	porin	MAG: porin	Increased	2.58281	1e-06	Transporters
K01647	citrate synthase	MAG: citrate synthase	Increased	1.77315	0.000844544	Respiration
K02097	phycobilisome core component	MAG: allophycocyanin subunit beta	Increased	1.13293	0.000331839	Photosynthesis
K00826	branched-chain amino acid aminotransferase	MAG: branched chain amino acid aminotransferase	Increased	1.12452	0.000218236	Amino acid metabolism
K02635	cytochrome b6	MULTISPECIES: cytochrome b6	Increased	1.10335	0.00260389	Photosynthesis
Significantly decreased proteins (70)
K21993	formate transporter	MULTISPECIES: formate/nitrite transporter family protein	Decreased	-3.9527	1e-06	Transporters
K09667	protein O-GlcNAc transferase	MAG: hypothetical protein DCO99_07355;MAG: hypothetical protein DCO99_07495;MAG: hypothetical protein DCO99_08875;MAG: hypothetical protein DCO99_05205;MAG: glycosyl transferase	Decreased	-3.93365	0.000161435	Translation
K03695	ATP-dependent Clp protease ATP-binding subunit ClpB	MAG: ATP-dependent chaperone ClpB	Decreased	-3.82532	1e-06	Regulatory system and stress
K00367	ferredoxin-nitrate reductase	MAG: nitrate reductase catalytic subunit	Decreased	-3.72812	0.000372197	S and N metabolism
K06048	glutamate---cysteine ligase / carboxylate-amine ligase	MAG: hypothetical protein DCO99_02030;MAG: putative glutamate--cysteine ligase	Decreased	-3.71468	0.000730942	Regulatory system and stress
K01872	alanyl-tRNA synthetase	MAG: alanine--tRNA ligase	Decreased	-3.70399	0.000563528	Translation
K21480	heme oxygenase (biliverdin-producing, ferredoxin)	MAG: heme oxygenase	Decreased	-3.64191	0.000938714	Other metabolites
IKNINDAA_01566	hypothetical protein	MAG: hypothetical protein DCO99_00625	Decreased	-3.5438	0.00131988	unknown
K11004	ATP-binding cassette, subfamily B, bacterial HlyB/CyaB	MAG: peptidase C39;ABC transporter transmembrane domain-containing protein	Decreased	-3.48354	1e-06	Transporters
K22705	hopanoid C-2 methylase	MAG: B12-binding domain-containing radical SAM protein	Decreased	-3.43449	0.00147683	Cell wall and signaling
K03403	magnesium chelatase subunit H	MAG: magnesium chelatase subunit H	Decreased	-3.42154	0.000182362	Photosynthesis
K00548	5-methyltetrahydrofolate--homocysteine methyltransferase	MAG: methionine synthase	Decreased	-3.41946	8.81913e-05	Amino acid metabolism
IKNINDAA_00641	hypothetical protein	carboxysome shell carbonic anhydrase	Decreased	-3.14157	0.000409567	unknown
K02881	large subunit ribosomal protein L18	MULTISPECIES: 50S ribosomal protein L18	Decreased	-3.13904	0.00571151	Translation
K00764	amidophosphoribosyltransferase	MAG: amidophosphoribosyltransferase	Decreased	-3.13187	0.0050852	Purines, pyrimidines, nucleotides
K01139	GTP diphosphokinase / guanosine-3',5'-bis(diphosphate) 3'-diphosphatase	MAG: (p)ppGpp synthetase	Decreased	-3.09564	0.00561734	Regulatory system and stress
K03404	magnesium chelatase subunit D	MAG: magnesium chelatase ATPase subunit D	Decreased	-3.03316	0.00571151	Photosynthesis
K05366	penicillin-binding protein 1A	MAG: penicillin-binding protein;MAG: carboxypeptidase	Decreased	-3.02816	0.00363677	Cell wall and signaling
K03782	catalase-peroxidase	MAG: catalase/peroxidase HPI	Decreased	-2.86181	0.00142451	Regulatory system and stress
K02471	vitamin B12/bleomycin/antimicrobial peptide Transporters system ATP-binding/permease protein	MAG: ABC transporter ATP-binding protein	Decreased	-2.82306	0.00124664	Transporters
K00228	coproporphyrinogen III oxidase	oxygen-dependent coproporphyrinogen oxidase	Decreased	-2.81393	0.00609716	Photosynthesis
K03218	23S rRNA (guanosine2251-2'-O)-methyltransferase	23S rRNA (guanosine(2251)-2'-O)-methyltransferase RlmB	Decreased	-2.76455	0.00792676	Translation
K21594	translation factor GUF1, mitochondrial	MAG: elongation factor 4	Decreased	-2.75015	0.00281614	Translation
K13195	cold-inducible RNA-binding protein	MAG: RNA-binding protein	Decreased	-2.74587	7.62332e-05	Transcription
IKNINDAA_02085	hypothetical protein	MAG: hypothetical protein DCO99_10055	Decreased	-2.7382	0.00386398	unknown
K03585	membrane fusion protein, multidrug efflux system	MAG: efflux RND transporter periplasmic adaptor subunit	Decreased	-2.7331	0.00261435	Cell wall and signaling
K03797	carboxyl-terminal processing protease	MULTISPECIES: S41 family peptidase;MAG: signal protein PDZ;MAG: peptidase S41	Decreased	-2.71216	0.000161435	Translation
K02492	glutamyl-tRNA reductase	glutamyl-tRNA reductase	Decreased	-2.70953	0.00987444	Photosynthesis
K04772	serine protease DegQ	PDZ domain-containing protein;MAG: serine protease	Decreased	-2.66286	0.00302242	Translation
K19788	obg-like ATPase 1	MAG: redox-regulated ATPase YchF	Decreased	-2.65212	0.00505979	Regulatory system and stress
K00281	glycine dehydrogenase	MAG: glycine dehydrogenase (aminomethyl-transferring)	Decreased	-2.65159	0.00468012	Amino acid metabolism
K01442	choloylglycine hydrolase	MAG: hypothetical protein DCO99_01140;MAG: choloylglycine hydrolase	Decreased	-2.63239	0.00537519	Other metabolites
K05382	phycoerythrin-associated linker protein	MAG: CpeS-like protein;MAG: phycobiliprotein lyase	Decreased	-2.60896	0.00187294	Photosynthesis
K11003	membrane fusion protein, hemolysin D	MAG: hemolysin D;MAG: hypothetical protein DCO99_07580	Decreased	-2.59102	0.00599402	Cell wall and signaling
K02287	phycocyanin-associated, rod	phycobilisome linker polypeptide	Decreased	-2.53949	0.00874439	Photosynthesis
K02335	DNApolymerase I	MAG: DNApolymerase I	Decreased	-2.53816	0.00261435	DNA
K19813	glucose dehydrogenase	MAG: dehydrogenase;GMC oxidoreductase	Decreased	-2.51572	0.00312706	Energy and redox
K03217	YidC/Oxa1 family membrane protein insertase	MULTISPECIES: membrane protein insertase YidC	Decreased	-2.50984	0.00853363	Translation
K09014	Fe-S cluster assembly protein SufB	Fe-S cluster assembly protein SufB	Decreased	-2.48965	0.00765172	Cofactor
K16881	mannose-1-phosphate guanylyltransferase / phosphomannomutase	NDP-sugar synthase	Decreased	-2.46923	0.00947683	Other metabolites
K01414	oligopeptidase A	MAG: peptidase M3	Decreased	-2.43688	0.00745142	Translation
K00688	glycogen phosphorylase	MAG: glycogen phosphorylase	Decreased	-2.38518	1.49477e-06	Respiration
K03592	PmbA protein	MAG: peptidase C69	Decreased	-2.36484	0.00109268	Translation
K19223	peptidoglycan DL-endopeptidase LytF	LysM peptidoglycan-binding domain-containing protein	Decreased	-2.3193	0.00740209	Cell wall and signaling
K01890	phenylalanyl-tRNA synthetase beta chain	MAG: phenylalanine--tRNA ligase subunit beta	Decreased	-2.20351	0.00205381	Translation
K03321	sulfate permease, SulP family	MAG: sodium-independent anion transporter	Decreased	-2.14636	0.00204484	S and N metabolism
K03671	thioredoxin 1	MULTISPECIES: thioredoxin domain-containing protein;MULTISPECIES: thioredoxin	Decreased	-2.11168	0.00313901	Regulatory system and stress
K02520	translation initiation factor IF-3	MULTISPECIES: translation initiation factor IF-3	Decreased	-2.05923	0.00241704	Translation
K14440	SWI/SNF-related matrix-associated actin-dependent regulator of chromatin subfamily A-like protein 1	MAG: helicase	Decreased	-2.03651	0.00478625	Purines, pyrimidines, nucleotides
K04567	lysyl-tRNA synthetase, class II	MAG: lysine--tRNA ligase	Decreased	-2.02235	0.00446786	Translation
K01870	isoleucyl-tRNA synthetase	MAG: isoleucine--tRNA ligase	Decreased	-1.9915	0.00648879	Translation
K10960	geranylgeranyl diphosphate/geranylgeranyl-bacteriochlorophyllide a reductase	geranylgeranyl reductase	Decreased	-1.93949	1e-06	Photosynthesis
K01682	aconitate hydratase 2 / 2-methylisocitrate dehydratase	MAG: bifunctional aconitate hydratase 2/2-methylisocitrate dehydratase	Decreased	-1.83957	1e-06	Respiration
K01875	seryl-tRNA synthetase	MAG: serine--tRNA ligase	Decreased	-1.76747	0.00846039	Translation
K12574	ribonuclease J	MAG: ribonuclease J	Decreased	-1.62536	1.49477e-05	Transcription
IKNINDAA_01164	hypothetical protein	MAG: hypothetical protein DCO99_07515	Decreased	-1.56874	0.000741405	unknown
K01869	leucyl-tRNA synthetase	MAG: leucine--tRNA ligase	Decreased	-1.46679	0.00145889	Translation
K06207	GTP-binding protein	MAG: translational GTPase TypA	Decreased	-1.44405	1.49477e-05	Cell wall and signaling
K03147	phosphomethylpyrimidine synthase	MAG: thiamine biosynthesis protein ThiC	Decreased	-1.37837	0.00104185	Cofactor
K01428	urease subunit alpha	MAG: urease subunit alpha	Decreased	-1.37295	0.00426756	S and N metabolism
K03545	trigger factor	MAG: trigger factor	Decreased	-1.33747	2.69058e-05	Translation
K01955	carbamoyl-phosphate synthase large subunit	MAG: carbamoyl phosphate synthase large subunit	Decreased	-1.19082	0.00143498	Purines, pyrimidines, nucleotides
K23269	phosphoribosylformylglycinamidine synthase subunit PurL	MAG: phosphoribosylformylglycinamidine synthase subunit PurL	Decreased	-1.18331	0.00182362	Purines, pyrimidines, nucleotides
IKNINDAA_02077	hypothetical protein	PRC-barrel domain-containing protein	Decreased	-1.16077	0.0096562	unknown
K01876	aspartyl-tRNA synthetase	MAG: aspartate--tRNA ligase	Decreased	-1.1389	0.00420179	Translation
K00392	sulfite reductase (ferredoxin)	MAG: sulfite reductase, ferredoxin dependent	Decreased	-1.11688	0.00418236	S and N metabolism
K00325	H+-translocating NAD(P) transhydrogenase subunit beta	MULTISPECIES: NAD(P)(+) transhydrogenase (Re/Si-specific) subunit beta	Decreased	-1.08826	0.0050852	Energy and redox
K03701	excinuclease ABC subunit A	MAG: excinuclease ABC subunit A	Decreased	-1.05524	0.00763677	Purines, pyrimidines, nucleotides
IKNINDAA_02243	hypothetical protein	C2 family cysteine protease, partial	Decreased	-1.02599	0.0087997	Translation
K12573	ribonuclease R	MAG: organic colvent ABC transporter permease	Decreased	-1.01839	0.00143498	Transcription
30Rvs27R: Warming under replete Fe (5)
Significantly increased proteins (4)
K02965	small subunit ribosomal protein S19	MULTISPECIES: 30S ribosomal protein S19	Increased	1.84391	0.00587111	Translation
K09807	uncharacterized protein	MAG: SIMPL domain-containing protein	Increased	1.35673	0.00376444	unknown
IKNINDAA_02085	hypothetical protein	MAG: hypothetical protein DCO99_10055	Increased	1.1907	0.00052	unknown
K02093	allophycocyanin beta subunit	allophycocyanin subunit beta	Increased	1.00727	1e-06	Photosynthesis
Significantly decreased proteins (1)
K03403	magnesium chelatase subunit H	MAG: magnesium chelatase subunit H	Decreased	-1.37815	0.00612741	Photosynthesis
30Lvs27L: Warming under limited Fe (7)
Significantly increased proteins (0)
Significantly decreased proteins (7)
K03695	ATP-dependent Clp protease ATP-binding subunit ClpB	MAG: ATP-dependent chaperone ClpB	Decreased	-3.42292	0.00111498	Regulatory system and stress
K25171	membrane fusion protein DevB	MAG: lipid ABC transporter permease;DevB secretion protein	Decreased	-2.67962	0.00952265	Cell wall and signaling
K11004	ATP-binding cassette, subfamily B, bacterial HlyB/CyaB	MAG: peptidase C39;ABC transporter transmembrane domain-containing protein	Decreased	-2.34256	0.00319164	Transporters
K03797	carboxyl-terminal processing protease	MULTISPECIES: S41 family peptidase;MAG: signal protein PDZ;MAG: peptidase S41	Decreased	-2.00486	0.0099216	Translation
K12574	ribonuclease J	MAG: ribonuclease J	Decreased	-1.31459	0.0018101	Transcription
K06207	GTP-binding protein	MAG: translational GTPase TypA	Decreased	-1.11277	0.0018101	Cell wall and signaling
K00830	alanine-glyoxylate transaminase / serine-glyoxylate transaminase / serine-pyruvate transaminase	MAG: alanine--glyoxylate aminotransferase	Decreased	-1.03645	0.00543554	Amino acid metabolism
